# Supplementary material for: Crystal structure of 1-ferrocenyl-2-(4-methyl­benzo­yl)spiro­[11H-pyrrolidizine-3,11′-indeno[1,2-b]quinoxaline]
Source: Acta Crystallogr Sect E Struct Rep Online. 2014 Aug 9;70(Pt 9):124–6. doi: 10.1107/S1600536814017644 (PMC4186081; doi:10.1107/S1600536814017644)
Supplement: Supplementary file 1 [file e-70-00124-sup1.cif]

##############################################################################
#                                                                            #
# This CIF contains the data in a paper accepted for publication in          #
# Acta Crystallographica Section E. It conforms to the requirements of       #
# Notes for Authors for Acta Crystallographica Section E, and has been       #
# peer reviewed under the auspices of the IUCr Commission on Journals.       #
#                                                                            #
# Full details of the Crystallographic Information File format               #
# are given in the paper "The Crystallographic Information File (CIF):       #
# a New Standard Archive File for Crystallography" by S. R. Hall, F. H.      #
# Allen and I. D. Brown [Acta Cryst. (1991), A47, 655-685].                  #
#                                                                            #
# The current version of the core CIF dictionary is obtainable from          #
# ftp://ftp.iucr.org/pub/cif_core.dic.                                       #
#                                                                            #
# Software is freely available for graphical display of the structure(s)     #
# in this CIF. For information consult the CIF software page                 #
# http://www.iucr.org/resources/cif/software.                                #
#                                                                            #
# This file may be used for bona fide research purposes within the           #
# scientific community so long as proper attribution is given to the journal # 
# article from which it was obtained.                                        #
#                                                                            #
##############################################################################
data_I
_database_code_depnum_ccdc_archive 'CCDC 1017369'
_audit_creation_method     SHELXL-97
_journal_date_recd_electronic     2014-07-17
_journal_date_accepted     2014-07-31
_journal_name_full     'Acta Crystallographica, Section E'
_journal_year     2014
_journal_volume     70
_journal_issue      9
_journal_page_first     124
_journal_page_last     126
_journal_paper_category     GM
_journal_paper_doi     10.1107/S1600536814017644
_journal_coeditor_code     RZ5131
_publ_contact_author_name     'Lakshmi Srinivasakannan'
_publ_contact_author_address
;
Research Department of Physics,
S.D.N.B. Vaishnav College for Women,
Chrompet, Chennai 600 044,
India
;
_publ_contact_author_email     'lakssdnbvc@gmail.com'
_publ_contact_author_fax     '98400 93549'
_publ_contact_author_phone     '98400 93549'
_publ_section_title
;\
Crystal structure of
1-ferrocenyl-2-(4-methylbenzoyl)spiro[11<i>H</i>-pyrrolidizine-3,11'-\
indeno[1,2-<i>b</i>]quinoxaline]
;
_publ_section_title_footnote     .
loop_
    _publ_author_name
    _publ_author_footnote
    _publ_author_address
    'Chandralekha, Kuppan' .
;
Research Department of Physics,
S. D. N. B. Vaishnav College for Women,
Chromepet, Chennai 600 044,
India
;
    'Gavaskar, Deivasigamani' .
;
Department of Organic Chemistry,
University of Madras,
Guindy Campus, Chennai 600 025,
India
;
    'Sureshbabu, Adukamparai Rajukrishnan' .
;
Department of Organic Chemistry,
University of Madras,
Guindy Campus, Chennai 600 025,
India
;
    'Lakshmi, Srinivasakannan' .
;
Research Department of Physics,
S. D. N. B. Vaishnav College for Women,
Chromepet, Chennai 600 044,
India
;
_publ_section_synopsis
;
In the title compound the four-fused-ring system is approximately planar and the
pyrrolidine rings of the pyrrolidizine fragment adopt a twist conformation. In
the crystal, molecules are linked by C---H...O  hydrogen bonds and C---H...\p
interactions, forming double-chains parallel to the <i>c</i> axis.
;
_chemical_name_systematic
;
1-Ferrocenyl-2-(4-methylbenzoyl)spiro[11<i>H</i>-pyrrolidizine-3,11'-\
indeno[1,2-<i>b</i>]quinoxaline]
;
_chemical_name_common     ?
_chemical_formula_moiety     'C39 H33 Fe N3 O'
_chemical_formula_sum     'C39 H33 Fe N3 O'
_chemical_formula_iupac     '[Fe (C5 H5) (C34 H28 N3 O)]'
_chemical_formula_weight     615.53
_chemical_melting_point     ?
_symmetry_cell_setting     monoclinic
_symmetry_space_group_name_H-M     'C c'
_symmetry_space_group_name_hall     'C -2yc'
loop_
    _symmetry_equiv_pos_as_xyz
    'x, y, z'
    'x, -y, z+1/2'
    'x+1/2, y+1/2, z'
    'x+1/2, -y+1/2, z+1/2'
_cell_length_a     12.0017(4)
_cell_length_b     30.2487(10)
_cell_length_c     9.3597(3)
_cell_angle_alpha     90.00
_cell_angle_beta     116.1790(10)
_cell_angle_gamma     90.00
_cell_volume     3049.35(17)
_cell_formula_units_Z     4
_cell_measurement_reflns_used     ?
_cell_measurement_theta_min     4.843
_cell_measurement_theta_max     56.359
_cell_measurement_temperature     293(2)
_cell_special_details     ?
_exptl_crystal_description     block
_exptl_crystal_colour     colourless
_exptl_crystal_size_max     0.35
_exptl_crystal_size_mid     0.30
_exptl_crystal_size_min     0.25
_exptl_crystal_density_diffrn     1.341
_exptl_crystal_density_meas     ?
_exptl_crystal_density_method     'not measured'
_exptl_crystal_F_000     1288
_exptl_absorpt_coefficient_mu     0.531
_exptl_absorpt_correction_type     multi-scan
_exptl_absorpt_process_details     '(SADABS; Bruker, 2004)'
_exptl_absorpt_correction_T_min     0.8359
_exptl_absorpt_correction_T_max     0.8786
_exptl_special_details     ?
_diffrn_ambient_temperature     293(2)
_diffrn_radiation_type     MoK\a
_diffrn_radiation_wavelength     0.71073
_diffrn_radiation_source     'fine-focus sealed tube'
_diffrn_radiation_monochromator     graphite
_diffrn_measurement_device_type     'Bruker Kappa APEXII CCD'
_diffrn_measurement_method     'Bruker axs kappa apex2 CCD Diffractometer'
_diffrn_detector_area_resol_mean     ?
_diffrn_reflns_number     17682
_diffrn_reflns_av_R_equivalents     0.0208
_diffrn_reflns_av_sigmaI/netI     0.0295
_diffrn_reflns_theta_min     2.42
_diffrn_reflns_theta_max     25.00
_diffrn_reflns_theta_full     25.00
_diffrn_measured_fraction_theta_max     0.999
_diffrn_measured_fraction_theta_full     0.999
_diffrn_reflns_limit_h_min     -14
_diffrn_reflns_limit_h_max     14
_diffrn_reflns_limit_k_min     -35
_diffrn_reflns_limit_k_max     35
_diffrn_reflns_limit_l_min     -11
_diffrn_reflns_limit_l_max     11
_diffrn_standards_number     ?
_diffrn_standards_interval_count     ?
_diffrn_standards_interval_time     ?
_diffrn_standards_decay_%     ?
_refine_special_details
;
Refinement of <i>F</i>^2^ against ALL reflections. The weighted <i>R</i>-factor
<i>wR</i> and goodness of fit <i>S</i> are based on <i>F</i>^2^, conventional
<i>R</i>-factors <i>R</i> are based on <i>F</i>, with <i>F</i> set to zero for
negative <i>F</i>^2^. The threshold expression of <i>F</i>^2^ >
\s(<i>F</i>^2^) is used only for calculating <i>R</i>-factors(gt) <i>etc</i>.
and is not relevant to the choice of reflections for refinement.
<i>R</i>-factors based on <i>F</i>^2^ are statistically about twice as large
as those based on <i>F</i>, and <i>R</i>- factors based on all data will be
even larger.
;
_reflns_number_total     5362
_reflns_number_gt     5128
_reflns_threshold_expression     I>2\s(I)
_refine_ls_structure_factor_coef     Fsqd
_refine_ls_matrix_type     full
_refine_ls_R_factor_all     0.0260
_refine_ls_R_factor_gt     0.0242
_refine_ls_wR_factor_gt     0.0613
_refine_ls_wR_factor_ref     0.0624
_refine_ls_goodness_of_fit_ref     1.029
_refine_ls_restrained_S_all     1.029
_refine_ls_number_reflns     5362
_refine_ls_number_parameters     399
_refine_ls_number_restraints     3
_refine_ls_hydrogen_treatment     constr
_refine_ls_weighting_scheme     calc
_refine_ls_weighting_details
         'calc w=1/[\s^2^(Fo^2^)+(0.0347P)^2^+0.3631P] where P=(Fo^2^+2Fc^2^)/3'
_atom_sites_solution_hydrogens     geom
_atom_sites_solution_primary     direct
_atom_sites_solution_secondary     difmap
_refine_ls_shift/su_max     0.002
_refine_ls_shift/su_mean     0.000
_refine_diff_density_max     0.161
_refine_diff_density_min     -0.153
_refine_ls_extinction_method     'SHELXL97 (Sheldrick, 2008)'
_refine_ls_extinction_coef     0.00070(15)
_refine_ls_extinction_expression
                                  'Fc^*^=kFc[1+0.001xFc^2^\l^3^/sin(2\q)]^-1/4^'
_refine_ls_abs_structure_details     'Flack (1983), 2669 Friedel pairs'
_refine_ls_abs_structure_Flack     -0.007(9)
loop_
    _atom_type_symbol
    _atom_type_description
    _atom_type_scat_dispersion_real
    _atom_type_scat_dispersion_imag
    _atom_type_scat_source
    'C' 'C' 0.0033 0.0016
                         'International Tables Vol C Tables 4.2.6.8 and 6.1.1.4'
    'H' 'H' 0.0000 0.0000
                         'International Tables Vol C Tables 4.2.6.8 and 6.1.1.4'
    'Fe' 'Fe' 0.3463 0.8444
                         'International Tables Vol C Tables 4.2.6.8 and 6.1.1.4'
    'N' 'N' 0.0061 0.0033
                         'International Tables Vol C Tables 4.2.6.8 and 6.1.1.4'
    'O' 'O' 0.0106 0.0060
                         'International Tables Vol C Tables 4.2.6.8 and 6.1.1.4'
_computing_data_collection     'APEX2 (Bruker, 2004)'
_computing_cell_refinement     'SAINT (Bruker, 2004)'
_computing_data_reduction     'SAINT and XPREP (Bruker, 2004)'
_computing_structure_solution     'SHELXS97 (Sheldrick, 2008)'
_computing_structure_refinement     'SHELXL97 (Sheldrick, 2008)'
_computing_molecular_graphics
             'ORTEP-3 for Windows (Farrugia, 2012) and SCHAKAL99 (Keller, 1999)'
_computing_publication_material     'publCIF (Westrip, 2010)'
loop_
    _atom_site_type_symbol
    _atom_site_label
    _atom_site_fract_x
    _atom_site_fract_y
    _atom_site_fract_z
    _atom_site_U_iso_or_equiv
    _atom_site_adp_type
    _atom_site_calc_flag
    _atom_site_refinement_flags
    _atom_site_occupancy
    _atom_site_symmetry_multiplicity
    _atom_site_disorder_assembly
    _atom_site_disorder_group
    Fe Fe1 0.01108(2) 0.077233(8) 0.28428(2) 0.03569(8) Uani d . 1 1 . .
    O O1 -0.07741(15) 0.06919(5) 0.67565(18) 0.0530(4) Uani d . 1 1 . .
    N N1 -0.30744(14) 0.19423(5) 0.21696(19) 0.0373(3) Uani d . 1 1 . .
    N N2 -0.47392(15) 0.17673(6) -0.10980(19) 0.0427(4) Uani d . 1 1 . .
    N N3 -0.39342(15) 0.13086(5) 0.39825(19) 0.0398(4) Uani d . 1 1 . .
    C C1 -0.47492(19) 0.04151(7) 0.1670(3) 0.0483(5) Uani d . 1 1 . .
    H H1 -0.4398 0.0283 0.2669 0.058 Uiso calc R 1 1 . .
    C C2 -0.5562(2) 0.01800(8) 0.0334(3) 0.0567(6) Uani d . 1 1 . .
    H H2 -0.5768 -0.0110 0.0449 0.068 Uiso calc R 1 1 . .
    C C3 -0.6066(2) 0.03731(8) -0.1163(3) 0.0567(6) Uani d . 1 1 . .
    H H3 -0.6608 0.0211 -0.2038 0.068 Uiso calc R 1 1 . .
    C C4 -0.57798(19) 0.07972(7) -0.1372(3) 0.0469(5) Uani d . 1 1 . .
    H H4 -0.6109 0.0923 -0.2381 0.056 Uiso calc R 1 1 . .
    C C5 -0.49823(16) 0.10371(7) -0.0040(2) 0.0370(4) Uani d . 1 1 . .
    C C6 -0.44732(16) 0.08500(6) 0.1482(2) 0.0352(4) Uani d . 1 1 . .
    C C7 -0.35942(16) 0.11702(6) 0.2715(2) 0.0332(4) Uani d . 1 1 . .
    C C8 -0.36774(15) 0.15702(6) 0.1682(2) 0.0326(4) Uani d . 1 1 . .
    C C9 -0.44990(16) 0.14829(6) 0.0059(2) 0.0351(4) Uani d . 1 1 . .
    C C10 -0.40833(18) 0.21570(7) -0.0633(2) 0.0419(5) Uani d . 1 1 . .
    C C11 -0.4220(2) 0.24758(8) -0.1796(3) 0.0579(6) Uani d . 1 1 . .
    H H11 -0.4772 0.2427 -0.2856 0.070 Uiso calc R 1 1 . .
    C C12 -0.3537(2) 0.28584(8) -0.1361(3) 0.0646(7) Uani d . 1 1 . .
    H H12 -0.3623 0.3067 -0.2133 0.078 Uiso calc R 1 1 . .
    C C13 -0.2712(3) 0.29375(8) 0.0231(3) 0.0629(6) Uani d . 1 1 . .
    H H13 -0.2250 0.3197 0.0504 0.075 Uiso calc R 1 1 . .
    C C14 -0.2576(2) 0.26398(7) 0.1388(3) 0.0521(5) Uani d . 1 1 . .
    H H14 -0.2034 0.2699 0.2445 0.063 Uiso calc R 1 1 . .
    C C15 -0.32574(17) 0.22426(6) 0.0982(2) 0.0400(4) Uani d . 1 1 . .
    C C16 -0.4350(3) 0.09612(10) 0.4739(3) 0.0665(7) Uani d . 1 1 . .
    H H16A -0.3873 0.0692 0.4885 0.080 Uiso calc R 1 1 . .
    H H16B -0.5224 0.0896 0.4115 0.080 Uiso calc R 1 1 . .
    C C17 -0.4115(3) 0.11636(12) 0.6293(4) 0.0865(10) Uani d . 1 1 . .
    H H17A -0.4050 0.0938 0.7062 0.104 Uiso calc R 1 1 . .
    H H17B -0.4776 0.1367 0.6173 0.104 Uiso calc R 1 1 . .
    C C18 -0.2913(2) 0.14035(10) 0.6803(3) 0.0665(7) Uani d . 1 1 . .
    H H18A -0.2226 0.1221 0.7513 0.080 Uiso calc R 1 1 . .
    H H18B -0.2917 0.1676 0.7349 0.080 Uiso calc R 1 1 . .
    C C19 -0.28009(18) 0.15018(7) 0.5261(2) 0.0410(4) Uani d . 1 1 . .
    H H19 -0.2823 0.1823 0.5111 0.049 Uiso calc R 1 1 . .
    C C20 -0.16588(16) 0.13083(6) 0.5049(2) 0.0321(4) Uani d . 1 1 . .
    H H20 -0.1249 0.1552 0.4778 0.039 Uiso calc R 1 1 . .
    C C21 -0.22308(16) 0.09977(6) 0.3613(2) 0.0313(4) Uani d . 1 1 . .
    H H21 -0.2252 0.0698 0.4001 0.038 Uiso calc R 1 1 . .
    C C22 -0.16107(16) 0.09780(7) 0.2525(2) 0.0349(4) Uani d . 1 1 . .
    C C23 -0.17042(19) 0.06193(9) 0.1483(3) 0.0512(6) Uani d . 1 1 . .
    H H23 -0.2096 0.0332 0.1445 0.061 Uiso calc R 1 1 . .
    C C24 -0.1133(2) 0.07513(9) 0.0524(3) 0.0606(7) Uani d U 1 1 . .
    H H24 -0.1058 0.0569 -0.0295 0.073 Uiso calc R 1 1 . .
    C C25 -0.0684(2) 0.11832(9) 0.0928(3) 0.0581(6) Uani d U 1 1 . .
    H H25 -0.0247 0.1355 0.0444 0.070 Uiso calc R 1 1 . .
    C C26 -0.09819(18) 0.13257(7) 0.2151(3) 0.0433(5) Uani d . 1 1 . .
    H H26 -0.0769 0.1614 0.2680 0.052 Uiso calc R 1 1 . .
    C C27 0.0989(2) 0.04430(9) 0.4942(3) 0.0587(6) Uani d . 1 1 . .
    H H27 0.0606 0.0336 0.5608 0.070 Uiso calc R 1 1 . .
    C C28 0.1084(2) 0.02060(7) 0.3691(3) 0.0622(7) Uani d . 1 1 . .
    H H28 0.0777 -0.0094 0.3345 0.075 Uiso calc R 1 1 . .
    C C29 0.1692(2) 0.04753(7) 0.3035(3) 0.0549(6) Uani d . 1 1 . .
    H H29 0.1885 0.0397 0.2153 0.066 Uiso calc R 1 1 . .
    C C30 0.19731(19) 0.08743(8) 0.3866(3) 0.0512(6) Uani d . 1 1 . .
    H H30 0.2394 0.1126 0.3657 0.061 Uiso calc R 1 1 . .
    C C31 0.1536(2) 0.08591(9) 0.5048(3) 0.0531(6) Uani d . 1 1 . .
    H H31 0.1608 0.1094 0.5804 0.064 Uiso calc R 1 1 . .
    C C32 -0.07122(18) 0.10845(6) 0.6539(2) 0.0347(4) Uani d . 1 1 . .
    C C33 0.02945(18) 0.13584(6) 0.7763(2) 0.0351(4) Uani d . 1 1 . .
    C C34 0.1321(2) 0.11481(7) 0.8939(2) 0.0437(5) Uani d . 1 1 . .
    H H34 0.1369 0.0841 0.8950 0.052 Uiso calc R 1 1 . .
    C C35 0.22726(19) 0.13901(8) 1.0094(3) 0.0486(5) Uani d . 1 1 . .
    H H35 0.2955 0.1244 1.0863 0.058 Uiso calc R 1 1 . .
    C C36 0.2222(2) 0.18463(8) 1.0119(3) 0.0515(5) Uani d . 1 1 . .
    C C37 0.1191(2) 0.20554(7) 0.8961(3) 0.0575(6) Uani d . 1 1 . .
    H H37 0.1135 0.2362 0.8967 0.069 Uiso calc R 1 1 . .
    C C38 0.0244(2) 0.18150(6) 0.7795(3) 0.0479(5) Uani d . 1 1 . .
    H H38 -0.0435 0.1962 0.7024 0.057 Uiso calc R 1 1 . .
    C C39 0.3290(2) 0.21089(11) 1.1340(3) 0.0760(8) Uani d . 1 1 . .
    H H39A 0.3816 0.1916 1.2184 0.114 Uiso calc R 1 1 . .
    H H39B 0.2971 0.2338 1.1767 0.114 Uiso calc R 1 1 . .
    H H39C 0.3760 0.2239 1.0844 0.114 Uiso calc R 1 1 . .
loop_
    _atom_site_aniso_label
    _atom_site_aniso_U_11
    _atom_site_aniso_U_22
    _atom_site_aniso_U_33
    _atom_site_aniso_U_12
    _atom_site_aniso_U_13
    _atom_site_aniso_U_23
    Fe1 0.03174(13) 0.04076(14) 0.02999(13) 0.00726(12) 0.00945(10) -0.00137(13)
    O1 0.0648(10) 0.0386(8) 0.0384(8) -0.0019(7) 0.0072(8) 0.0075(6)
    N1 0.0373(8) 0.0346(8) 0.0374(8) 0.0060(7) 0.0141(7) 0.0034(7)
    N2 0.0392(9) 0.0513(9) 0.0333(9) 0.0067(7) 0.0120(7) 0.0089(7)
    N3 0.0347(8) 0.0528(10) 0.0333(8) 0.0024(7) 0.0161(7) 0.0008(7)
    C1 0.0442(12) 0.0484(11) 0.0473(12) -0.0071(9) 0.0156(10) 0.0039(10)
    C2 0.0516(13) 0.0498(13) 0.0662(15) -0.0198(10) 0.0235(12) -0.0083(11)
    C3 0.0470(13) 0.0692(15) 0.0490(14) -0.0231(11) 0.0167(11) -0.0176(12)
    C4 0.0345(10) 0.0655(14) 0.0357(11) -0.0089(10) 0.0110(9) -0.0044(10)
    C5 0.0260(9) 0.0473(11) 0.0364(10) -0.0005(8) 0.0127(8) -0.0006(8)
    C6 0.0242(9) 0.0455(11) 0.0333(10) -0.0003(7) 0.0105(8) -0.0007(8)
    C7 0.0310(9) 0.0354(9) 0.0319(9) 0.0003(7) 0.0127(8) 0.0009(8)
    C8 0.0249(8) 0.0398(10) 0.0308(9) 0.0056(7) 0.0102(7) 0.0019(8)
    C9 0.0265(9) 0.0458(11) 0.0317(9) 0.0036(7) 0.0117(8) 0.0029(8)
    C10 0.0388(10) 0.0432(11) 0.0455(12) 0.0110(9) 0.0202(9) 0.0122(9)
    C11 0.0572(14) 0.0612(14) 0.0539(14) 0.0146(11) 0.0231(12) 0.0213(11)
    C12 0.0754(16) 0.0483(13) 0.0813(19) 0.0135(12) 0.0446(15) 0.0291(13)
    C13 0.0687(16) 0.0388(11) 0.0858(19) 0.0051(11) 0.0383(15) 0.0140(12)
    C14 0.0532(12) 0.0374(11) 0.0643(14) 0.0050(9) 0.0246(11) 0.0031(10)
    C15 0.0372(10) 0.0383(10) 0.0472(12) 0.0099(8) 0.0211(9) 0.0050(9)
    C16 0.0757(17) 0.0808(17) 0.0611(16) -0.0188(14) 0.0467(15) -0.0029(13)
    C17 0.098(2) 0.120(3) 0.0646(19) -0.0150(19) 0.0563(18) 0.0006(17)
    C18 0.0567(14) 0.110(2) 0.0376(13) 0.0111(14) 0.0251(11) -0.0015(13)
    C19 0.0408(10) 0.0474(11) 0.0337(10) 0.0069(9) 0.0155(9) -0.0003(9)
    C20 0.0350(9) 0.0329(9) 0.0258(9) -0.0009(7) 0.0109(8) 0.0020(7)
    C21 0.0291(9) 0.0329(9) 0.0274(9) 0.0020(7) 0.0082(7) 0.0031(7)
    C22 0.0266(9) 0.0447(10) 0.0267(10) 0.0073(8) 0.0057(8) 0.0036(8)
    C23 0.0336(11) 0.0722(15) 0.0353(12) 0.0000(10) 0.0039(9) -0.0194(11)
    C24 0.0422(13) 0.1079(17) 0.0259(12) 0.0157(11) 0.0098(11) -0.0101(12)
    C25 0.0455(12) 0.0903(14) 0.0424(13) 0.0241(11) 0.0230(11) 0.0269(11)
    C26 0.0388(11) 0.0508(12) 0.0423(11) 0.0167(9) 0.0198(9) 0.0170(9)
    C27 0.0497(13) 0.0673(15) 0.0489(14) 0.0198(12) 0.0124(11) 0.0250(12)
    C28 0.0623(15) 0.0347(11) 0.0722(17) 0.0160(11) 0.0137(13) 0.0040(11)
    C29 0.0465(12) 0.0565(13) 0.0574(14) 0.0210(10) 0.0191(11) -0.0052(11)
    C30 0.0300(10) 0.0560(13) 0.0595(16) 0.0058(9) 0.0123(11) -0.0027(12)
    C31 0.0386(12) 0.0655(15) 0.0373(13) 0.0129(11) 0.0004(10) -0.0112(11)
    C32 0.0371(10) 0.0379(10) 0.0269(9) 0.0031(8) 0.0122(8) 0.0030(8)
    C33 0.0353(10) 0.0424(9) 0.0269(9) 0.0028(8) 0.0131(8) 0.0017(8)
    C34 0.0417(11) 0.0486(12) 0.0368(11) 0.0050(9) 0.0136(9) -0.0025(9)
    C35 0.0315(10) 0.0676(14) 0.0395(12) 0.0051(10) 0.0090(9) -0.0035(10)
    C36 0.0408(11) 0.0716(15) 0.0437(12) -0.0157(10) 0.0201(10) -0.0145(11)
    C37 0.0654(15) 0.0433(12) 0.0574(14) -0.0087(10) 0.0213(13) -0.0075(11)
    C38 0.0483(12) 0.0443(10) 0.0404(10) 0.0028(11) 0.0098(9) 0.0030(11)
    C39 0.0551(15) 0.0917(19) 0.0712(17) -0.0232(14) 0.0187(13) -0.0278(15)
_geom_special_details
;
All e.s.d.'s (except the e.s.d. in the dihedral angle between two l.s. planes)
are estimated using the full covariance matrix. The cell e.s.d.'s are taken
into account individually in the estimation of e.s.d.'s in distances, angles
and torsion angles; correlations between e.s.d.'s in cell parameters are only
used when they are defined by crystal symmetry. An approximate (isotropic)
treatment of cell e.s.d.'s is used for estimating e.s.d.'s involving l.s.
planes.
;
loop_
    _geom_bond_atom_site_label_1
    _geom_bond_atom_site_label_2
    _geom_bond_site_symmetry_2
    _geom_bond_distance
    _geom_bond_publ_flag
    Fe1 C24 . 2.021(2) ?
    Fe1 C28 . 2.028(2) ?
    Fe1 C30 . 2.030(2) ?
    Fe1 C23 . 2.033(2) ?
    Fe1 C27 . 2.034(2) ?
    Fe1 C31 . 2.035(2) ?
    Fe1 C29 . 2.035(2) ?
    Fe1 C25 . 2.039(2) ?
    Fe1 C26 . 2.0473(19) ?
    Fe1 C22 . 2.0500(18) ?
    O1 C32 . 1.213(2) ?
    N1 C8 . 1.307(2) ?
    N1 C15 . 1.376(2) ?
    N2 C9 . 1.312(2) ?
    N2 C10 . 1.377(3) ?
    N3 C16 . 1.472(3) ?
    N3 C7 . 1.475(2) ?
    N3 C19 . 1.479(3) ?
    C1 C6 . 1.386(3) ?
    C1 C2 . 1.394(3) ?
    C1 H1 . 0.9300 ?
    C2 C3 . 1.387(3) ?
    C2 H2 . 0.9300 ?
    C3 C4 . 1.364(3) ?
    C3 H3 . 0.9300 ?
    C4 C5 . 1.394(3) ?
    C4 H4 . 0.9300 ?
    C5 C6 . 1.399(3) ?
    C5 C9 . 1.455(3) ?
    C6 C7 . 1.519(3) ?
    C7 C8 . 1.524(3) ?
    C7 C21 . 1.563(2) ?
    C8 C9 . 1.424(3) ?
    C10 C11 . 1.409(3) ?
    C10 C15 . 1.418(3) ?
    C11 C12 . 1.372(3) ?
    C11 H11 . 0.9300 ?
    C12 C13 . 1.399(4) ?
    C12 H12 . 0.9300 ?
    C13 C14 . 1.361(3) ?
    C13 H13 . 0.9300 ?
    C14 C15 . 1.408(3) ?
    C14 H14 . 0.9300 ?
    C16 C17 . 1.485(4) ?
    C16 H16A . 0.9700 ?
    C16 H16B . 0.9700 ?
    C17 C18 . 1.492(4) ?
    C17 H17A . 0.9700 ?
    C17 H17B . 0.9700 ?
    C18 C19 . 1.536(3) ?
    C18 H18A . 0.9700 ?
    C18 H18B . 0.9700 ?
    C19 C20 . 1.582(3) ?
    C19 H19 . 0.9800 ?
    C20 C32 . 1.515(2) ?
    C20 C21 . 1.532(2) ?
    C20 H20 . 0.9800 ?
    C21 C22 . 1.504(3) ?
    C21 H21 . 0.9800 ?
    C22 C26 . 1.425(3) ?
    C22 C23 . 1.430(3) ?
    C23 C24 . 1.407(4) ?
    C23 H23 . 0.9800 ?
    C24 C25 . 1.400(4) ?
    C24 H24 . 0.9800 ?
    C25 C26 . 1.409(3) ?
    C25 H25 . 0.9800 ?
    C26 H26 . 0.9800 ?
    C27 C31 . 1.402(4) ?
    C27 C28 . 1.419(4) ?
    C27 H27 . 0.9800 ?
    C28 C29 . 1.403(4) ?
    C28 H28 . 0.9800 ?
    C29 C30 . 1.394(3) ?
    C29 H29 . 0.9800 ?
    C30 C31 . 1.420(4) ?
    C30 H30 . 0.9800 ?
    C31 H31 . 0.9800 ?
    C32 C33 . 1.496(3) ?
    C33 C38 . 1.384(3) ?
    C33 C34 . 1.392(3) ?
    C34 C35 . 1.385(3) ?
    C34 H34 . 0.9300 ?
    C35 C36 . 1.382(3) ?
    C35 H35 . 0.9300 ?
    C36 C37 . 1.387(3) ?
    C36 C39 . 1.512(3) ?
    C37 C38 . 1.385(3) ?
    C37 H37 . 0.9300 ?
    C38 H38 . 0.9300 ?
    C39 H39A . 0.9600 ?
    C39 H39B . 0.9600 ?
    C39 H39C . 0.9600 ?
loop_
    _geom_angle_atom_site_label_1
    _geom_angle_atom_site_label_2
    _geom_angle_atom_site_label_3
    _geom_angle_site_symmetry_1
    _geom_angle_site_symmetry_3
    _geom_angle
    _geom_angle_publ_flag
    C24 Fe1 C28 . . 114.77(11) ?
    C24 Fe1 C30 . . 130.48(11) ?
    C28 Fe1 C30 . . 67.62(10) ?
    C24 Fe1 C23 . . 40.62(11) ?
    C28 Fe1 C23 . . 109.02(10) ?
    C30 Fe1 C23 . . 169.36(10) ?
    C24 Fe1 C27 . . 147.63(12) ?
    C28 Fe1 C27 . . 40.90(11) ?
    C30 Fe1 C27 . . 67.97(11) ?
    C23 Fe1 C27 . . 116.67(11) ?
    C24 Fe1 C31 . . 170.27(13) ?
    C28 Fe1 C31 . . 68.32(10) ?
    C30 Fe1 C31 . . 40.89(11) ?
    C23 Fe1 C31 . . 148.57(11) ?
    C27 Fe1 C31 . . 40.32(10) ?
    C24 Fe1 C29 . . 107.41(10) ?
    C28 Fe1 C29 . . 40.40(10) ?
    C30 Fe1 C29 . . 40.12(9) ?
    C23 Fe1 C29 . . 130.92(9) ?
    C27 Fe1 C29 . . 68.42(10) ?
    C31 Fe1 C29 . . 68.50(10) ?
    C24 Fe1 C25 . . 40.34(10) ?
    C28 Fe1 C25 . . 145.53(11) ?
    C30 Fe1 C25 . . 108.23(10) ?
    C23 Fe1 C25 . . 68.41(11) ?
    C27 Fe1 C25 . . 171.78(12) ?
    C31 Fe1 C25 . . 132.14(12) ?
    C29 Fe1 C25 . . 113.78(10) ?
    C24 Fe1 C26 . . 67.63(10) ?
    C28 Fe1 C26 . . 173.02(11) ?
    C30 Fe1 C26 . . 116.33(9) ?
    C23 Fe1 C26 . . 68.17(10) ?
    C27 Fe1 C26 . . 133.86(9) ?
    C31 Fe1 C26 . . 110.48(9) ?
    C29 Fe1 C26 . . 146.24(9) ?
    C25 Fe1 C26 . . 40.33(9) ?
    C24 Fe1 C22 . . 68.55(9) ?
    C28 Fe1 C22 . . 133.07(10) ?
    C30 Fe1 C22 . . 148.43(8) ?
    C23 Fe1 C22 . . 40.99(8) ?
    C27 Fe1 C22 . . 110.41(9) ?
    C31 Fe1 C22 . . 116.75(9) ?
    C29 Fe1 C22 . . 171.09(9) ?
    C25 Fe1 C22 . . 68.71(8) ?
    C26 Fe1 C22 . . 40.71(8) ?
    C8 N1 C15 . . 114.85(16) ?
    C9 N2 C10 . . 114.42(16) ?
    C16 N3 C7 . . 117.20(17) ?
    C16 N3 C19 . . 106.19(17) ?
    C7 N3 C19 . . 106.32(14) ?
    C6 C1 C2 . . 118.8(2) ?
    C6 C1 H1 . . 120.6 ?
    C2 C1 H1 . . 120.6 ?
    C3 C2 C1 . . 120.8(2) ?
    C3 C2 H2 . . 119.6 ?
    C1 C2 H2 . . 119.6 ?
    C4 C3 C2 . . 121.0(2) ?
    C4 C3 H3 . . 119.5 ?
    C2 C3 H3 . . 119.5 ?
    C3 C4 C5 . . 118.6(2) ?
    C3 C4 H4 . . 120.7 ?
    C5 C4 H4 . . 120.7 ?
    C4 C5 C6 . . 121.28(19) ?
    C4 C5 C9 . . 129.57(18) ?
    C6 C5 C9 . . 109.10(16) ?
    C1 C6 C5 . . 119.44(18) ?
    C1 C6 C7 . . 129.30(18) ?
    C5 C6 C7 . . 111.14(16) ?
    N3 C7 C6 . . 116.47(15) ?
    N3 C7 C8 . . 108.71(14) ?
    C6 C7 C8 . . 101.26(14) ?
    N3 C7 C21 . . 104.93(14) ?
    C6 C7 C21 . . 114.01(14) ?
    C8 C7 C21 . . 111.49(14) ?
    N1 C8 C9 . . 123.25(17) ?
    N1 C8 C7 . . 126.25(16) ?
    C9 C8 C7 . . 110.48(15) ?
    N2 C9 C8 . . 123.75(17) ?
    N2 C9 C5 . . 128.23(18) ?
    C8 C9 C5 . . 108.02(16) ?
    N2 C10 C11 . . 119.08(19) ?
    N2 C10 C15 . . 121.78(17) ?
    C11 C10 C15 . . 119.1(2) ?
    C12 C11 C10 . . 119.8(2) ?
    C12 C11 H11 . . 120.1 ?
    C10 C11 H11 . . 120.1 ?
    C11 C12 C13 . . 120.7(2) ?
    C11 C12 H12 . . 119.7 ?
    C13 C12 H12 . . 119.7 ?
    C14 C13 C12 . . 120.9(2) ?
    C14 C13 H13 . . 119.5 ?
    C12 C13 H13 . . 119.5 ?
    C13 C14 C15 . . 119.9(2) ?
    C13 C14 H14 . . 120.1 ?
    C15 C14 H14 . . 120.1 ?
    N1 C15 C14 . . 118.58(19) ?
    N1 C15 C10 . . 121.85(17) ?
    C14 C15 C10 . . 119.55(19) ?
    N3 C16 C17 . . 102.6(2) ?
    N3 C16 H16A . . 111.2 ?
    C17 C16 H16A . . 111.2 ?
    N3 C16 H16B . . 111.2 ?
    C17 C16 H16B . . 111.2 ?
    H16A C16 H16B . . 109.2 ?
    C16 C17 C18 . . 104.7(2) ?
    C16 C17 H17A . . 110.8 ?
    C18 C17 H17A . . 110.8 ?
    C16 C17 H17B . . 110.8 ?
    C18 C17 H17B . . 110.8 ?
    H17A C17 H17B . . 108.9 ?
    C17 C18 C19 . . 105.4(2) ?
    C17 C18 H18A . . 110.7 ?
    C19 C18 H18A . . 110.7 ?
    C17 C18 H18B . . 110.7 ?
    C19 C18 H18B . . 110.7 ?
    H18A C18 H18B . . 108.8 ?
    N3 C19 C18 . . 104.69(18) ?
    N3 C19 C20 . . 106.90(14) ?
    C18 C19 C20 . . 119.08(17) ?
    N3 C19 H19 . . 108.6 ?
    C18 C19 H19 . . 108.6 ?
    C20 C19 H19 . . 108.6 ?
    C32 C20 C21 . . 113.42(14) ?
    C32 C20 C19 . . 112.91(15) ?
    C21 C20 C19 . . 105.04(14) ?
    C32 C20 H20 . . 108.4 ?
    C21 C20 H20 . . 108.4 ?
    C19 C20 H20 . . 108.4 ?
    C22 C21 C20 . . 117.01(15) ?
    C22 C21 C7 . . 111.26(14) ?
    C20 C21 C7 . . 102.99(13) ?
    C22 C21 H21 . . 108.4 ?
    C20 C21 H21 . . 108.4 ?
    C7 C21 H21 . . 108.4 ?
    C26 C22 C23 . . 106.43(19) ?
    C26 C22 C21 . . 127.66(18) ?
    C23 C22 C21 . . 125.33(19) ?
    C26 C22 Fe1 . . 69.54(11) ?
    C23 C22 Fe1 . . 68.86(11) ?
    C21 C22 Fe1 . . 132.99(12) ?
    C24 C23 C22 . . 107.8(2) ?
    C24 C23 Fe1 . . 69.23(14) ?
    C22 C23 Fe1 . . 70.14(11) ?
    C24 C23 H23 . . 126.1 ?
    C22 C23 H23 . . 126.1 ?
    Fe1 C23 H23 . . 126.1 ?
    C25 C24 C23 . . 109.3(2) ?
    C25 C24 Fe1 . . 70.53(14) ?
    C23 C24 Fe1 . . 70.15(13) ?
    C25 C24 H24 . . 125.4 ?
    C23 C24 H24 . . 125.4 ?
    Fe1 C24 H24 . . 125.4 ?
    C24 C25 C26 . . 107.4(2) ?
    C24 C25 Fe1 . . 69.13(15) ?
    C26 C25 Fe1 . . 70.14(12) ?
    C24 C25 H25 . . 126.3 ?
    C26 C25 H25 . . 126.3 ?
    Fe1 C25 H25 . . 126.3 ?
    C25 C26 C22 . . 109.0(2) ?
    C25 C26 Fe1 . . 69.52(12) ?
    C22 C26 Fe1 . . 69.74(11) ?
    C25 C26 H26 . . 125.5 ?
    C22 C26 H26 . . 125.5 ?
    Fe1 C26 H26 . . 125.5 ?
    C31 C27 C28 . . 107.9(2) ?
    C31 C27 Fe1 . . 69.88(13) ?
    C28 C27 Fe1 . . 69.33(13) ?
    C31 C27 H27 . . 126.1 ?
    C28 C27 H27 . . 126.1 ?
    Fe1 C27 H27 . . 126.1 ?
    C29 C28 C27 . . 108.3(2) ?
    C29 C28 Fe1 . . 70.07(12) ?
    C27 C28 Fe1 . . 69.76(12) ?
    C29 C28 H28 . . 125.9 ?
    C27 C28 H28 . . 125.9 ?
    Fe1 C28 H28 . . 125.9 ?
    C30 C29 C28 . . 107.6(2) ?
    C30 C29 Fe1 . . 69.74(12) ?
    C28 C29 Fe1 . . 69.53(13) ?
    C30 C29 H29 . . 126.2 ?
    C28 C29 H29 . . 126.2 ?
    Fe1 C29 H29 . . 126.2 ?
    C29 C30 C31 . . 109.0(2) ?
    C29 C30 Fe1 . . 70.14(13) ?
    C31 C30 Fe1 . . 69.74(13) ?
    C29 C30 H30 . . 125.5 ?
    C31 C30 H30 . . 125.5 ?
    Fe1 C30 H30 . . 125.5 ?
    C27 C31 C30 . . 107.2(2) ?
    C27 C31 Fe1 . . 69.80(13) ?
    C30 C31 Fe1 . . 69.37(13) ?
    C27 C31 H31 . . 126.4 ?
    C30 C31 H31 . . 126.4 ?
    Fe1 C31 H31 . . 126.4 ?
    O1 C32 C33 . . 120.16(17) ?
    O1 C32 C20 . . 121.03(18) ?
    C33 C32 C20 . . 118.80(16) ?
    C38 C33 C34 . . 118.1(2) ?
    C38 C33 C32 . . 122.76(19) ?
    C34 C33 C32 . . 119.13(16) ?
    C35 C34 C33 . . 120.86(19) ?
    C35 C34 H34 . . 119.6 ?
    C33 C34 H34 . . 119.6 ?
    C36 C35 C34 . . 120.9(2) ?
    C36 C35 H35 . . 119.5 ?
    C34 C35 H35 . . 119.5 ?
    C35 C36 C37 . . 118.2(2) ?
    C35 C36 C39 . . 120.6(2) ?
    C37 C36 C39 . . 121.2(2) ?
    C38 C37 C36 . . 121.0(2) ?
    C38 C37 H37 . . 119.5 ?
    C36 C37 H37 . . 119.5 ?
    C33 C38 C37 . . 120.8(2) ?
    C33 C38 H38 . . 119.6 ?
    C37 C38 H38 . . 119.6 ?
    C36 C39 H39A . . 109.5 ?
    C36 C39 H39B . . 109.5 ?
    H39A C39 H39B . . 109.5 ?
    C36 C39 H39C . . 109.5 ?
    H39A C39 H39C . . 109.5 ?
    H39B C39 H39C . . 109.5 ?
loop_
    _geom_torsion_atom_site_label_1
    _geom_torsion_atom_site_label_2
    _geom_torsion_atom_site_label_3
    _geom_torsion_atom_site_label_4
    _geom_torsion_site_symmetry_1
    _geom_torsion_site_symmetry_2
    _geom_torsion_site_symmetry_3
    _geom_torsion_site_symmetry_4
    _geom_torsion
    _geom_torsion_publ_flag
    C6 C1 C2 C3 . . . . 1.4(3) ?
    C1 C2 C3 C4 . . . . 0.2(4) ?
    C2 C3 C4 C5 . . . . -1.1(3) ?
    C3 C4 C5 C6 . . . . 0.5(3) ?
    C3 C4 C5 C9 . . . . 177.6(2) ?
    C2 C1 C6 C5 . . . . -2.0(3) ?
    C2 C1 C6 C7 . . . . -177.6(2) ?
    C4 C5 C6 C1 . . . . 1.1(3) ?
    C9 C5 C6 C1 . . . . -176.54(17) ?
    C4 C5 C6 C7 . . . . 177.49(17) ?
    C9 C5 C6 C7 . . . . -0.2(2) ?
    C16 N3 C7 C6 . . . . 45.0(2) ?
    C19 N3 C7 C6 . . . . 163.50(15) ?
    C16 N3 C7 C8 . . . . 158.52(18) ?
    C19 N3 C7 C8 . . . . -82.99(17) ?
    C16 N3 C7 C21 . . . . -82.1(2) ?
    C19 N3 C7 C21 . . . . 36.39(18) ?
    C1 C6 C7 N3 . . . . -66.0(3) ?
    C5 C6 C7 N3 . . . . 118.03(17) ?
    C1 C6 C7 C8 . . . . 176.3(2) ?
    C5 C6 C7 C8 . . . . 0.35(19) ?
    C1 C6 C7 C21 . . . . 56.4(3) ?
    C5 C6 C7 C21 . . . . -119.49(17) ?
    C15 N1 C8 C9 . . . . -2.2(2) ?
    C15 N1 C8 C7 . . . . 176.29(16) ?
    N3 C7 C8 N1 . . . . 57.8(2) ?
    C6 C7 C8 N1 . . . . -179.06(17) ?
    C21 C7 C8 N1 . . . . -57.4(2) ?
    N3 C7 C8 C9 . . . . -123.62(16) ?
    C6 C7 C8 C9 . . . . -0.43(18) ?
    C21 C7 C8 C9 . . . . 121.19(15) ?
    C10 N2 C9 C8 . . . . 2.9(3) ?
    C10 N2 C9 C5 . . . . -176.79(17) ?
    N1 C8 C9 N2 . . . . -0.7(3) ?
    C7 C8 C9 N2 . . . . -179.35(16) ?
    N1 C8 C9 C5 . . . . 179.05(16) ?
    C7 C8 C9 C5 . . . . 0.37(19) ?
    C4 C5 C9 N2 . . . . 2.2(3) ?
    C6 C5 C9 N2 . . . . 179.57(18) ?
    C4 C5 C9 C8 . . . . -177.53(19) ?
    C6 C5 C9 C8 . . . . -0.1(2) ?
    C9 N2 C10 C11 . . . . 176.55(18) ?
    C9 N2 C10 C15 . . . . -2.3(3) ?
    N2 C10 C11 C12 . . . . -177.5(2) ?
    C15 C10 C11 C12 . . . . 1.4(3) ?
    C10 C11 C12 C13 . . . . -0.6(4) ?
    C11 C12 C13 C14 . . . . -0.6(4) ?
    C12 C13 C14 C15 . . . . 1.0(4) ?
    C8 N1 C15 C14 . . . . -175.64(17) ?
    C8 N1 C15 C10 . . . . 2.7(2) ?
    C13 C14 C15 N1 . . . . 178.2(2) ?
    C13 C14 C15 C10 . . . . -0.2(3) ?
    N2 C10 C15 N1 . . . . -0.5(3) ?
    C11 C10 C15 N1 . . . . -179.31(18) ?
    N2 C10 C15 C14 . . . . 177.81(18) ?
    C11 C10 C15 C14 . . . . -1.0(3) ?
    C7 N3 C16 C17 . . . . 157.8(2) ?
    C19 N3 C16 C17 . . . . 39.2(3) ?
    N3 C16 C17 C18 . . . . -39.0(3) ?
    C16 C17 C18 C19 . . . . 24.4(3) ?
    C16 N3 C19 C18 . . . . -23.9(2) ?
    C7 N3 C19 C18 . . . . -149.40(17) ?
    C16 N3 C19 C20 . . . . 103.32(19) ?
    C7 N3 C19 C20 . . . . -22.20(19) ?
    C17 C18 C19 N3 . . . . -0.5(3) ?
    C17 C18 C19 C20 . . . . -119.9(2) ?
    N3 C19 C20 C32 . . . . -124.84(16) ?
    C18 C19 C20 C32 . . . . -6.7(3) ?
    N3 C19 C20 C21 . . . . -0.76(19) ?
    C18 C19 C20 C21 . . . . 117.4(2) ?
    C32 C20 C21 C22 . . . . -92.15(19) ?
    C19 C20 C21 C22 . . . . 144.09(16) ?
    C32 C20 C21 C7 . . . . 145.49(15) ?
    C19 C20 C21 C7 . . . . 21.73(17) ?
    N3 C7 C21 C22 . . . . -162.14(15) ?
    C6 C7 C21 C22 . . . . 69.26(19) ?
    C8 C7 C21 C22 . . . . -44.6(2) ?
    N3 C7 C21 C20 . . . . -36.00(17) ?
    C6 C7 C21 C20 . . . . -164.60(15) ?
    C8 C7 C21 C20 . . . . 81.50(17) ?
    C20 C21 C22 C26 . . . . -32.5(2) ?
    C7 C21 C22 C26 . . . . 85.5(2) ?
    C20 C21 C22 C23 . . . . 157.43(18) ?
    C7 C21 C22 C23 . . . . -84.6(2) ?
    C20 C21 C22 Fe1 . . . . 64.2(2) ?
    C7 C21 C22 Fe1 . . . . -177.84(14) ?
    C24 Fe1 C22 C26 . . . . -80.20(15) ?
    C28 Fe1 C22 C26 . . . . 175.39(15) ?
    C30 Fe1 C22 C26 . . . . 53.7(2) ?
    C23 Fe1 C22 C26 . . . . -117.90(19) ?
    C27 Fe1 C22 C26 . . . . 134.51(13) ?
    C31 Fe1 C22 C26 . . . . 90.85(15) ?
    C25 Fe1 C22 C26 . . . . -36.74(14) ?
    C24 Fe1 C22 C23 . . . . 37.71(16) ?
    C28 Fe1 C22 C23 . . . . -66.71(19) ?
    C30 Fe1 C22 C23 . . . . 171.6(2) ?
    C27 Fe1 C22 C23 . . . . -107.58(16) ?
    C31 Fe1 C22 C23 . . . . -151.24(16) ?
    C25 Fe1 C22 C23 . . . . 81.17(16) ?
    C26 Fe1 C22 C23 . . . . 117.90(19) ?
    C24 Fe1 C22 C21 . . . . 156.9(2) ?
    C28 Fe1 C22 C21 . . . . 52.4(2) ?
    C30 Fe1 C22 C21 . . . . -69.3(3) ?
    C23 Fe1 C22 C21 . . . . 119.2(3) ?
    C27 Fe1 C22 C21 . . . . 11.6(2) ?
    C31 Fe1 C22 C21 . . . . -32.1(2) ?
    C25 Fe1 C22 C21 . . . . -159.7(2) ?
    C26 Fe1 C22 C21 . . . . -122.9(2) ?
    C26 C22 C23 C24 . . . . 0.5(2) ?
    C21 C22 C23 C24 . . . . 172.34(18) ?
    Fe1 C22 C23 C24 . . . . -59.19(16) ?
    C26 C22 C23 Fe1 . . . . 59.69(13) ?
    C21 C22 C23 Fe1 . . . . -128.47(17) ?
    C28 Fe1 C23 C24 . . . . -106.18(17) ?
    C30 Fe1 C23 C24 . . . . -36.4(7) ?
    C27 Fe1 C23 C24 . . . . -150.01(16) ?
    C31 Fe1 C23 C24 . . . . 174.5(2) ?
    C29 Fe1 C23 C24 . . . . -66.3(2) ?
    C25 Fe1 C23 C24 . . . . 37.08(15) ?
    C26 Fe1 C23 C24 . . . . 80.64(16) ?
    C22 Fe1 C23 C24 . . . . 119.0(2) ?
    C24 Fe1 C23 C22 . . . . -119.0(2) ?
    C28 Fe1 C23 C22 . . . . 134.79(14) ?
    C30 Fe1 C23 C22 . . . . -155.4(6) ?
    C27 Fe1 C23 C22 . . . . 90.96(16) ?
    C31 Fe1 C23 C22 . . . . 55.5(3) ?
    C29 Fe1 C23 C22 . . . . 174.69(14) ?
    C25 Fe1 C23 C22 . . . . -81.95(15) ?
    C26 Fe1 C23 C22 . . . . -38.39(13) ?
    C22 C23 C24 C25 . . . . -0.1(3) ?
    Fe1 C23 C24 C25 . . . . -59.89(17) ?
    C22 C23 C24 Fe1 . . . . 59.76(14) ?
    C28 Fe1 C24 C25 . . . . -149.24(15) ?
    C30 Fe1 C24 C25 . . . . -68.29(18) ?
    C23 Fe1 C24 C25 . . . . 120.0(2) ?
    C27 Fe1 C24 C25 . . . . 176.53(18) ?
    C29 Fe1 C24 C25 . . . . -106.48(15) ?
    C26 Fe1 C24 C25 . . . . 37.92(13) ?
    C22 Fe1 C24 C25 . . . . 81.95(14) ?
    C28 Fe1 C24 C23 . . . . 90.77(17) ?
    C30 Fe1 C24 C23 . . . . 171.71(16) ?
    C27 Fe1 C24 C23 . . . . 56.5(2) ?
    C29 Fe1 C24 C23 . . . . 133.53(15) ?
    C25 Fe1 C24 C23 . . . . -120.0(2) ?
    C26 Fe1 C24 C23 . . . . -82.07(15) ?
    C22 Fe1 C24 C23 . . . . -38.04(14) ?
    C23 C24 C25 C26 . . . . -0.3(3) ?
    Fe1 C24 C25 C26 . . . . -59.95(15) ?
    C23 C24 C25 Fe1 . . . . 59.65(17) ?
    C28 Fe1 C25 C24 . . . . 55.1(2) ?
    C30 Fe1 C25 C24 . . . . 131.93(15) ?
    C23 Fe1 C25 C24 . . . . -37.33(15) ?
    C31 Fe1 C25 C24 . . . . 171.09(17) ?
    C29 Fe1 C25 C24 . . . . 89.21(16) ?
    C26 Fe1 C25 C24 . . . . -118.6(2) ?
    C22 Fe1 C25 C24 . . . . -81.52(15) ?
    C24 Fe1 C25 C26 . . . . 118.6(2) ?
    C28 Fe1 C25 C26 . . . . 173.73(17) ?
    C30 Fe1 C25 C26 . . . . -109.48(14) ?
    C23 Fe1 C25 C26 . . . . 81.26(15) ?
    C31 Fe1 C25 C26 . . . . -70.32(18) ?
    C29 Fe1 C25 C26 . . . . -152.20(14) ?
    C22 Fe1 C25 C26 . . . . 37.07(13) ?
    C24 C25 C26 C22 . . . . 0.6(2) ?
    Fe1 C25 C26 C22 . . . . -58.69(13) ?
    C24 C25 C26 Fe1 . . . . 59.31(16) ?
    C23 C22 C26 C25 . . . . -0.7(2) ?
    C21 C22 C26 C25 . . . . -172.28(17) ?
    Fe1 C22 C26 C25 . . . . 58.56(14) ?
    C23 C22 C26 Fe1 . . . . -59.25(13) ?
    C21 C22 C26 Fe1 . . . . 129.16(18) ?
    C24 Fe1 C26 C25 . . . . -37.92(15) ?
    C30 Fe1 C26 C25 . . . . 87.50(17) ?
    C23 Fe1 C26 C25 . . . . -81.92(16) ?
    C27 Fe1 C26 C25 . . . . 171.48(17) ?
    C31 Fe1 C26 C25 . . . . 131.82(17) ?
    C29 Fe1 C26 C25 . . . . 50.2(2) ?
    C22 Fe1 C26 C25 . . . . -120.6(2) ?
    C24 Fe1 C26 C22 . . . . 82.64(14) ?
    C30 Fe1 C26 C22 . . . . -151.93(12) ?
    C23 Fe1 C26 C22 . . . . 38.65(13) ?
    C27 Fe1 C26 C22 . . . . -67.95(17) ?
    C31 Fe1 C26 C22 . . . . -107.62(14) ?
    C29 Fe1 C26 C22 . . . . 170.73(16) ?
    C25 Fe1 C26 C22 . . . . 120.6(2) ?
    C24 Fe1 C27 C31 . . . . 170.5(2) ?
    C28 Fe1 C27 C31 . . . . 119.2(2) ?
    C30 Fe1 C27 C31 . . . . 38.42(14) ?
    C23 Fe1 C27 C31 . . . . -152.10(14) ?
    C29 Fe1 C27 C31 . . . . 81.78(16) ?
    C26 Fe1 C27 C31 . . . . -67.52(19) ?
    C22 Fe1 C27 C31 . . . . -107.69(15) ?
    C24 Fe1 C27 C28 . . . . 51.3(3) ?
    C30 Fe1 C27 C28 . . . . -80.78(16) ?
    C23 Fe1 C27 C28 . . . . 88.70(17) ?
    C31 Fe1 C27 C28 . . . . -119.2(2) ?
    C29 Fe1 C27 C28 . . . . -37.43(15) ?
    C26 Fe1 C27 C28 . . . . 173.28(15) ?
    C22 Fe1 C27 C28 . . . . 133.11(15) ?
    C31 C27 C28 C29 . . . . 0.2(3) ?
    Fe1 C27 C28 C29 . . . . 59.69(16) ?
    C31 C27 C28 Fe1 . . . . -59.46(15) ?
    C24 Fe1 C28 C29 . . . . 88.07(16) ?
    C30 Fe1 C28 C29 . . . . -37.61(15) ?
    C23 Fe1 C28 C29 . . . . 131.59(14) ?
    C27 Fe1 C28 C29 . . . . -119.3(2) ?
    C31 Fe1 C28 C29 . . . . -81.88(16) ?
    C25 Fe1 C28 C29 . . . . 52.3(2) ?
    C22 Fe1 C28 C29 . . . . 171.18(14) ?
    C24 Fe1 C28 C27 . . . . -152.62(16) ?
    C30 Fe1 C28 C27 . . . . 81.71(16) ?
    C23 Fe1 C28 C27 . . . . -109.10(16) ?
    C31 Fe1 C28 C27 . . . . 37.44(15) ?
    C29 Fe1 C28 C27 . . . . 119.3(2) ?
    C25 Fe1 C28 C27 . . . . 171.58(19) ?
    C22 Fe1 C28 C27 . . . . -69.50(19) ?
    C27 C28 C29 C30 . . . . 0.1(3) ?
    Fe1 C28 C29 C30 . . . . 59.56(15) ?
    C27 C28 C29 Fe1 . . . . -59.51(16) ?
    C24 Fe1 C29 C30 . . . . 133.14(17) ?
    C28 Fe1 C29 C30 . . . . -118.9(2) ?
    C23 Fe1 C29 C30 . . . . 171.79(18) ?
    C27 Fe1 C29 C30 . . . . -80.99(17) ?
    C31 Fe1 C29 C30 . . . . -37.49(17) ?
    C25 Fe1 C29 C30 . . . . 90.42(18) ?
    C26 Fe1 C29 C30 . . . . 57.5(2) ?
    C24 Fe1 C29 C28 . . . . -108.00(16) ?
    C30 Fe1 C29 C28 . . . . 118.9(2) ?
    C23 Fe1 C29 C28 . . . . -69.34(19) ?
    C27 Fe1 C29 C28 . . . . 37.88(15) ?
    C31 Fe1 C29 C28 . . . . 81.38(16) ?
    C25 Fe1 C29 C28 . . . . -150.71(15) ?
    C26 Fe1 C29 C28 . . . . 176.39(17) ?
    C28 C29 C30 C31 . . . . -0.3(3) ?
    Fe1 C29 C30 C31 . . . . 59.11(16) ?
    C28 C29 C30 Fe1 . . . . -59.43(16) ?
    C24 Fe1 C30 C29 . . . . -66.3(2) ?
    C28 Fe1 C30 C29 . . . . 37.87(16) ?
    C23 Fe1 C30 C29 . . . . -35.7(7) ?
    C27 Fe1 C30 C29 . . . . 82.21(17) ?
    C31 Fe1 C30 C29 . . . . 120.1(2) ?
    C25 Fe1 C30 C29 . . . . -105.55(17) ?
    C22 Fe1 C30 C29 . . . . 175.65(16) ?
    C24 Fe1 C30 C31 . . . . 173.62(16) ?
    C28 Fe1 C30 C31 . . . . -82.25(17) ?
    C23 Fe1 C30 C31 . . . . -155.8(6) ?
    C27 Fe1 C30 C31 . . . . -37.90(15) ?
    C29 Fe1 C30 C31 . . . . -120.1(2) ?
    C25 Fe1 C30 C31 . . . . 134.33(16) ?
    C26 Fe1 C30 C31 . . . . 91.43(16) ?
    C22 Fe1 C30 C31 . . . . 55.5(2) ?
    C28 C27 C31 C30 . . . . -0.4(2) ?
    Fe1 C27 C31 C30 . . . . -59.54(16) ?
    C28 C27 C31 Fe1 . . . . 59.12(16) ?
    C29 C30 C31 C27 . . . . 0.5(3) ?
    Fe1 C30 C31 C27 . . . . 59.82(16) ?
    C29 C30 C31 Fe1 . . . . -59.35(16) ?
    C28 Fe1 C31 C27 . . . . -37.96(15) ?
    C30 Fe1 C31 C27 . . . . -118.4(2) ?
    C23 Fe1 C31 C27 . . . . 53.3(2) ?
    C29 Fe1 C31 C27 . . . . -81.56(15) ?
    C25 Fe1 C31 C27 . . . . 175.25(15) ?
    C26 Fe1 C31 C27 . . . . 134.67(14) ?
    C22 Fe1 C31 C27 . . . . 90.55(16) ?
    C28 Fe1 C31 C30 . . . . 80.40(16) ?
    C23 Fe1 C31 C30 . . . . 171.7(2) ?
    C27 Fe1 C31 C30 . . . . 118.4(2) ?
    C29 Fe1 C31 C30 . . . . 36.80(15) ?
    C25 Fe1 C31 C30 . . . . -66.39(18) ?
    C26 Fe1 C31 C30 . . . . -106.97(14) ?
    C22 Fe1 C31 C30 . . . . -151.09(13) ?
    C21 C20 C32 O1 . . . . -27.9(3) ?
    C19 C20 C32 O1 . . . . 91.5(2) ?
    C21 C20 C32 C33 . . . . 153.27(16) ?
    C19 C20 C32 C33 . . . . -87.4(2) ?
    O1 C32 C33 C38 . . . . -163.1(2) ?
    C20 C32 C33 C38 . . . . 15.8(3) ?
    O1 C32 C33 C34 . . . . 15.9(3) ?
    C20 C32 C33 C34 . . . . -165.23(18) ?
    C38 C33 C34 C35 . . . . -0.9(3) ?
    C32 C33 C34 C35 . . . . 180.0(2) ?
    C33 C34 C35 C36 . . . . 0.7(3) ?
    C34 C35 C36 C37 . . . . 0.2(3) ?
    C34 C35 C36 C39 . . . . -177.3(2) ?
    C35 C36 C37 C38 . . . . -0.9(4) ?
    C39 C36 C37 C38 . . . . 176.7(2) ?
    C34 C33 C38 C37 . . . . 0.3(3) ?
    C32 C33 C38 C37 . . . . 179.3(2) ?
    C36 C37 C38 C33 . . . . 0.6(4) ?
loop_
    _geom_hbond_atom_site_label_D
    _geom_hbond_atom_site_label_H
    _geom_hbond_atom_site_label_A
    _geom_hbond_site_symmetry_A
    _geom_hbond_distance_DH
    _geom_hbond_distance_HA
    _geom_hbond_distance_DA
    _geom_hbond_angle_DHA
    C27 H27 O1 . 0.98 2.57 3.332(4) 134
    C28 H28 O1 2_554 0.98 2.55 3.474(3) 157
    C25 H25 <i>Cg</i>1 1_554 0.98 2.83 3.781(3) 163
_iucr_refine_instructions_details
;
TITL sanseeth in C c
CELL  0.71073  12.0017  30.2487   9.3597   90.000  116.179   90.000
ZERR     4.00   0.0004   0.0010   0.0003    0.000    0.001    0.000
LATT  -7
SYMM    X, - Y, 1/2 + Z
SFAC  C    H    FE   N    O
UNIT  156  132  4    12   4
MERG   2
OMIT    -3.00  50.00
EQIV $1 X,-Y,-1/2+Z
HTAB C28 O1_$1
DELU 0.001 C24 C25
SIZE 0.35 0.3 0.25
FMAP   2
PLAN   20
ACTA
BOND
BOND   $H
CONF
L.S.  10
WGHT    0.034700    0.363100
EXTI    0.000705
FVAR       0.12198
MOLE    1
FE1   3    0.011082    0.077233    0.284277    11.00000    0.03174    0.04076 =
         0.02999   -0.00137    0.00945    0.00726
O1    5   -0.077414    0.069188    0.675648    11.00000    0.06481    0.03862 =
         0.03841    0.00745    0.00722   -0.00187
N1    4   -0.307441    0.194233    0.216959    11.00000    0.03727    0.03463 =
         0.03740    0.00343    0.01412    0.00599
N2    4   -0.473924    0.176729   -0.109795    11.00000    0.03917    0.05134 =
         0.03331    0.00886    0.01202    0.00674
N3    4   -0.393422    0.130862    0.398250    11.00000    0.03469    0.05280 =
         0.03326    0.00082    0.01610    0.00238
C1    1   -0.474924    0.041515    0.166983    11.00000    0.04422    0.04845 =
         0.04731    0.00392    0.01562   -0.00708
AFIX  43
H1    2   -0.439850    0.028264    0.266886    11.00000   -1.20000
AFIX   0
C2    1   -0.556186    0.018002    0.033445    11.00000    0.05156    0.04977 =
         0.06622   -0.00834    0.02354   -0.01977
AFIX  43
H2    2   -0.576812   -0.010982    0.044921    11.00000   -1.20000
AFIX   0
C3    1   -0.606628    0.037307   -0.116275    11.00000    0.04698    0.06923 =
         0.04904   -0.01757    0.01669   -0.02307
AFIX  43
H3    2   -0.660841    0.021092   -0.203819    11.00000   -1.20000
AFIX   0
C4    1   -0.577981    0.079716   -0.137188    11.00000    0.03450    0.06550 =
         0.03568   -0.00436    0.01098   -0.00888
AFIX  43
H4    2   -0.610946    0.092346   -0.238102    11.00000   -1.20000
AFIX   0
C5    1   -0.498234    0.103707   -0.004033    11.00000    0.02602    0.04735 =
         0.03641   -0.00062    0.01266   -0.00052
C6    1   -0.447324    0.084998    0.148221    11.00000    0.02423    0.04553 =
         0.03327   -0.00074    0.01048   -0.00032
C7    1   -0.359416    0.117025    0.271493    11.00000    0.03096    0.03542 =
         0.03187    0.00094    0.01274    0.00028
C8    1   -0.367742    0.157022    0.168242    11.00000    0.02489    0.03982 =
         0.03075    0.00189    0.01024    0.00556
C9    1   -0.449898    0.148286    0.005937    11.00000    0.02652    0.04576 =
         0.03169    0.00292    0.01172    0.00363
C10   1   -0.408332    0.215699   -0.063253    11.00000    0.03882    0.04324 =
         0.04547    0.01224    0.02017    0.01097
C11   1   -0.421991    0.247583   -0.179605    11.00000    0.05717    0.06117 =
         0.05391    0.02135    0.02311    0.01458
AFIX  43
H11   2   -0.477163    0.242709   -0.285609    11.00000   -1.20000
AFIX   0
C12   1   -0.353689    0.285835   -0.136105    11.00000    0.07536    0.04829 =
         0.08126    0.02912    0.04464    0.01351
AFIX  43
H12   2   -0.362297    0.306709   -0.213251    11.00000   -1.20000
AFIX   0
C13   1   -0.271221    0.293754    0.023144    11.00000    0.06870    0.03880 =
         0.08576    0.01404    0.03834    0.00507
AFIX  43
H13   2   -0.225024    0.319727    0.050396    11.00000   -1.20000
AFIX   0
C14   1   -0.257619    0.263984    0.138811    11.00000    0.05317    0.03740 =
         0.06429    0.00309    0.02462    0.00500
AFIX  43
H14   2   -0.203445    0.269876    0.244450    11.00000   -1.20000
AFIX   0
C15   1   -0.325736    0.224255    0.098180    11.00000    0.03717    0.03829 =
         0.04720    0.00498    0.02112    0.00988
C16   1   -0.435016    0.096122    0.473908    11.00000    0.07572    0.08082 =
         0.06106   -0.00287    0.04674   -0.01880
AFIX  23
H16A  2   -0.387259    0.069206    0.488530    11.00000   -1.20000
H16B  2   -0.522447    0.089564    0.411453    11.00000   -1.20000
AFIX   0
C17   1   -0.411451    0.116363    0.629275    11.00000    0.09760    0.11990 =
         0.06461    0.00063    0.05635   -0.01504
AFIX  23
H17A  2   -0.405037    0.093810    0.706208    11.00000   -1.20000
H17B  2   -0.477578    0.136656    0.617338    11.00000   -1.20000
AFIX   0
C18   1   -0.291257    0.140351    0.680321    11.00000    0.05665    0.11006 =
         0.03759   -0.00147    0.02510    0.01106
AFIX  23
H18A  2   -0.222555    0.122146    0.751255    11.00000   -1.20000
H18B  2   -0.291654    0.167576    0.734859    11.00000   -1.20000
AFIX   0
C19   1   -0.280090    0.150181    0.526127    11.00000    0.04078    0.04741 =
         0.03373   -0.00026    0.01550    0.00687
AFIX  13
H19   2   -0.282272    0.182288    0.511113    11.00000   -1.20000
AFIX   0
C20   1   -0.165877    0.130827    0.504912    11.00000    0.03497    0.03289 =
         0.02577    0.00201    0.01094   -0.00090
AFIX  13
H20   2   -0.124866    0.155202    0.477812    11.00000   -1.20000
AFIX   0
C21   1   -0.223082    0.099772    0.361285    11.00000    0.02906    0.03286 =
         0.02736    0.00314    0.00815    0.00198
AFIX  13
H21   2   -0.225175    0.069844    0.400127    11.00000   -1.20000
AFIX   0
C22   1   -0.161070    0.097804    0.252523    11.00000    0.02662    0.04474 =
         0.02670    0.00364    0.00566    0.00733
C23   1   -0.170423    0.061934    0.148338    11.00000    0.03357    0.07222 =
         0.03529   -0.01935    0.00388    0.00002
AFIX  13
H23   2   -0.209612    0.033250    0.144494    11.00000   -1.20000
AFIX   0
C24   1   -0.113275    0.075132    0.052376    11.00000    0.04220    0.10788 =
         0.02591   -0.01006    0.00982    0.01566
AFIX  13
H24   2   -0.105777    0.056917   -0.029541    11.00000   -1.20000
AFIX   0
C25   1   -0.068391    0.118320    0.092780    11.00000    0.04551    0.09032 =
         0.04237    0.02692    0.02303    0.02413
AFIX  13
H25   2   -0.024708    0.135543    0.044431    11.00000   -1.20000
AFIX   0
C26   1   -0.098193    0.132568    0.215071    11.00000    0.03877    0.05084 =
         0.04229    0.01696    0.01982    0.01665
AFIX  13
H26   2   -0.076942    0.161413    0.268014    11.00000   -1.20000
AFIX   0
C27   1    0.098945    0.044303    0.494153    11.00000    0.04971    0.06733 =
         0.04888    0.02495    0.01244    0.01984
AFIX  13
H27   2    0.060594    0.033557    0.560828    11.00000   -1.20000
AFIX   0
C28   1    0.108434    0.020597    0.369136    11.00000    0.06229    0.03472 =
         0.07219    0.00401    0.01372    0.01596
AFIX  13
H28   2    0.077713   -0.009428    0.334500    11.00000   -1.20000
AFIX   0
C29   1    0.169220    0.047526    0.303525    11.00000    0.04652    0.05654 =
         0.05740   -0.00524    0.01911    0.02099
AFIX  13
H29   2    0.188530    0.039689    0.215315    11.00000   -1.20000
AFIX   0
C30   1    0.197312    0.087426    0.386570    11.00000    0.02998    0.05603 =
         0.05947   -0.00274    0.01227    0.00583
AFIX  13
H30   2    0.239364    0.112610    0.365669    11.00000   -1.20000
AFIX   0
C31   1    0.153558    0.085913    0.504818    11.00000    0.03855    0.06549 =
         0.03725   -0.01122    0.00041    0.01290
AFIX  13
H31   2    0.160837    0.109449    0.580401    11.00000   -1.20000
AFIX   0
C32   1   -0.071220    0.108448    0.653888    11.00000    0.03707    0.03793 =
         0.02689    0.00296    0.01217    0.00310
C33   1    0.029448    0.135836    0.776305    11.00000    0.03526    0.04242 =
         0.02692    0.00173    0.01307    0.00281
C34   1    0.132110    0.114814    0.893921    11.00000    0.04166    0.04859 =
         0.03678   -0.00253    0.01356    0.00498
AFIX  43
H34   2    0.136886    0.084120    0.894998    11.00000   -1.20000
AFIX   0
C35   1    0.227260    0.139015    1.009391    11.00000    0.03151    0.06756 =
         0.03952   -0.00353    0.00904    0.00509
AFIX  43
H35   2    0.295476    0.124355    1.086272    11.00000   -1.20000
AFIX   0
C36   1    0.222239    0.184626    1.011945    11.00000    0.04075    0.07156 =
         0.04374   -0.01451    0.02014   -0.01567
C37   1    0.119086    0.205543    0.896087    11.00000    0.06539    0.04333 =
         0.05742   -0.00752    0.02128   -0.00866
AFIX  43
H37   2    0.113461    0.236200    0.896726    11.00000   -1.20000
AFIX   0
C38   1    0.024366    0.181503    0.779510    11.00000    0.04834    0.04426 =
         0.04037    0.00297    0.00975    0.00279
AFIX  43
H38   2   -0.043536    0.196239    0.702377    11.00000   -1.20000
AFIX   0
C39   1    0.328965    0.210889    1.134000    11.00000    0.05511    0.09172 =
         0.07120   -0.02777    0.01869   -0.02320
AFIX 137
H39A  2    0.381554    0.191639    1.218406    11.00000   -1.50000
H39B  2    0.297062    0.233797    1.176709    11.00000   -1.50000
H39C  2    0.376048    0.223909    1.084385    11.00000   -1.50000
HKLF 4
REM  sanseeth in C c
REM R1 =  0.0242 for   5128 Fo > 4sig(Fo)  and  0.0260 for all   5362 data
REM    399 parameters refined using      3 restraints
END
WGHT      0.0335      0.4120
REM Highest difference peak  0.161,  deepest hole -0.153,  1-sigma level  0.036
Q1    1  -0.3493  0.0937  0.6465  11.00000  0.05    0.16
Q2    1  -0.1225  0.0435  0.0827  11.00000  0.05    0.14
Q3    1   0.3942  0.2593  1.2219  11.00000  0.05    0.14
Q4    1  -0.3620  0.2588 -0.1674  11.00000  0.05    0.14
Q5    1   0.1222  0.0162  0.4666  11.00000  0.05    0.14
Q6    1  -0.1546  0.0349  0.1842  11.00000  0.05    0.14
Q7    1  -0.0027  0.0543  0.3406  11.00000  0.05    0.13
Q8    1   0.3445  0.2410  1.0993  11.00000  0.05    0.12
Q9    1  -0.3797  0.2210  0.0208  11.00000  0.05    0.12
Q10   1   0.0213  0.0544  0.2161  11.00000  0.05    0.11
Q11   1  -0.5584  0.0274 -0.0387  11.00000  0.05    0.11
Q12   1   0.1557  0.1951  1.0048  11.00000  0.05    0.11
Q13   1   0.1763  0.0315  0.3742  11.00000  0.05    0.11
Q14   1  -0.3332  0.2509  0.1049  11.00000  0.05    0.11
Q15   1  -0.3812  0.2268 -0.1209  11.00000  0.05    0.11
Q16   1   0.3152  0.2139  1.2212  11.00000  0.05    0.11
Q17   1   0.2653  0.2530  1.0480  11.00000  0.05    0.11
Q18   1  -0.3868  0.2714 -0.3798  11.00000  0.05    0.11
Q19   1   0.3623  0.2641  1.4048  11.00000  0.05    0.11
Q20   1  -0.4546  0.2847 -0.4061  11.00000  0.05    0.10
;
