# Supplementary material for: Crystal structure of 1-ferrocenyl-2-(4-methyl­benzo­yl)spiro­[11H-pyrrolidizine-3,11′-indeno[1,2-b]quinoxaline]
Source: Acta Crystallogr Sect E Struct Rep Online. 2014 Aug 9;70(Pt 9):124–6. doi: 10.1107/S1600536814017644 (PMC4186081; doi:10.1107/S1600536814017644)
Supplement: Supplementary file 2 [file e-70-00124-Isup2.hkl]

# 
# h,k,l, Fc-squared, Fo-squared, sigma(Fo-squared) and status flag 
# 
data_I
_shelx_title ' sanseeth in C c' 
_shelx_refln_list_code          4 
_shelx_F_calc_maximum      265.02 
_exptl_crystal_F_000      1288.00 
_reflns_d_resolution_high  0.8409 
 
loop_ 
 _symmetry_equiv_pos_as_xyz 
 'x, y, z' 
 'x, -y, z+1/2' 
 'x+1/2, y+1/2, z' 
 'x+1/2, -y+1/2, z+1/2' 
 
_cell_length_a    12.0017 
_cell_length_b    30.2487 
_cell_length_c     9.3597 
_cell_angle_alpha  90.000 
_cell_angle_beta  116.179 
_cell_angle_gamma  90.000 
 
_shelx_F_squared_multiplier     1.000 
 
loop_ 
 _refln_index_h 
 _refln_index_k 
 _refln_index_l 
 _refln_F_squared_calc 
 _refln_F_squared_meas 
 _refln_F_squared_sigma 
 _refln_observed_status 
   5   1 -11      149.73      175.86     25.13 o 
   7   1 -11       32.34        6.43     16.80 o 
   6   2 -11       88.78       94.26     21.37 o 
   8   2 -11      360.51      365.97     26.59 o 
   5   3 -11      200.37      211.71     28.20 o 
   7   3 -11       95.01       65.64     19.89 o 
   6   4 -11      265.30      283.76     37.64 o 
   7   5 -11      385.16      370.90     26.94 o 
   2   0 -10     2738.11     2687.98     96.98 o 
   4   0 -10      119.16      117.14     26.55 o 
   6   0 -10     1363.77     1465.15     57.90 o 
   8   0 -10     1059.82     1108.55     50.48 o 
  10   0 -10      259.50      247.66     26.77 o 
   1   1 -10      869.19      874.97     39.10 o 
   3   1 -10      471.12      465.77     24.94 o 
   5   1 -10      156.24      166.65     23.04 o 
   7   1 -10       86.58       86.25     12.70 o 
   9   1 -10      342.21      354.62     21.75 o 
  11   1 -10      315.23      292.73     20.66 o 
   2   2 -10      151.15      150.50     16.41 o 
   4   2 -10       72.76       73.28     22.50 o 
   6   2 -10       85.27       96.66     20.09 o 
   8   2 -10      170.59      178.59     16.27 o 
  10   2 -10      134.40      133.04     15.57 o 
   1   3 -10       14.79       23.54     11.72 o 
   3   3 -10      198.00      205.78     17.98 o 
   5   3 -10      123.49      107.40     14.76 o 
   7   3 -10      207.08      215.30     19.47 o 
   9   3 -10       46.49       35.65     17.65 o 
  11   3 -10       16.80        0.39     10.43 o 
   2   4 -10      237.84      251.89     19.81 o 
   4   4 -10      138.47      108.33     18.25 o 
   6   4 -10      127.53       95.57     14.88 o 
   8   4 -10        3.38       -8.21      9.15 o 
  10   4 -10      115.77      173.56     16.54 o 
   1   5 -10      465.19      496.08     27.80 o 
   3   5 -10      355.15      387.92     23.94 o 
   5   5 -10      209.47      198.27     18.09 o 
   7   5 -10      419.17      414.45     34.32 o 
   9   5 -10      748.56      778.72     29.78 o 
   2   6 -10      673.14      689.35     31.16 o 
   4   6 -10      326.85      320.05     24.68 o 
   6   6 -10       69.08       52.63     13.54 o 
   8   6 -10       86.07      140.23     14.74 o 
  10   6 -10       81.71       98.70     14.17 o 
   1   7 -10      791.06      865.35     33.77 o 
   3   7 -10      637.07      612.60     27.62 o 
   5   7 -10      248.32      291.17     21.85 o 
   7   7 -10      466.08      530.69     28.62 o 
   9   7 -10      306.65      292.46     19.88 o 
   2   8 -10      901.73      889.77     33.79 o 
   4   8 -10      116.99       94.80     12.74 o 
   6   8 -10       21.32       16.91     11.22 o 
   8   8 -10      227.13      216.41     20.17 o 
  10   8 -10       87.01       72.96     15.48 o 
   3   9 -10       98.90       84.82     15.65 o 
   5   9 -10       20.59       13.83     10.47 o 
   7   9 -10       64.87       64.86     14.28 o 
   9   9 -10       13.03        4.84     11.25 o 
   2  10 -10       26.66       20.04     13.10 o 
   4  10 -10        7.12       12.65      9.57 o 
   6  10 -10      133.08      110.32     15.46 o 
   8  10 -10       30.03       14.34     14.49 o 
  10  10 -10       35.93       25.55     12.97 o 
   3  11 -10      130.68      137.08     15.15 o 
   5  11 -10      127.86      124.47     15.99 o 
   7  11 -10      224.10      232.79     39.32 o 
   9  11 -10      187.37      208.29     24.71 o 
   2  12 -10      379.68      395.78     33.18 o 
   4  12 -10      438.83      414.50     22.93 o 
   6  12 -10      185.48      202.53     25.54 o 
   8  12 -10      135.36      170.17     23.02 o 
   3  13 -10      467.28      549.91     59.82 o 
   5  13 -10      254.31      255.21     25.93 o 
   7  13 -10      366.13      428.57     32.53 o 
   4  14 -10      285.15      283.58     43.35 o 
   6  14 -10      107.69      105.62     19.15 o 
   8  14 -10       80.18       76.35     19.14 o 
   5  15 -10      132.11      125.69     22.18 o 
   7  15 -10      199.00      227.87     35.28 o 
  -1   1  -9       10.82       32.10     10.86 o 
   1   1  -9      109.93       97.49     13.46 o 
   3   1  -9      472.04      466.50     26.00 o 
   5   1  -9     1922.67     1884.14     47.39 o 
   7   1  -9      761.92      787.78     27.88 o 
   9   1  -9        1.53       -8.71      8.39 o 
  11   1  -9      115.51       97.61     13.58 o 
  -2   2  -9      280.02      279.21     20.69 o 
   0   2  -9       97.66       96.05     13.79 o 
   2   2  -9       38.57       39.81     10.30 o 
   4   2  -9      703.49      656.38     22.17 o 
   6   2  -9      540.38      558.08     22.41 o 
   8   2  -9      726.16      758.74     28.18 o 
  10   2  -9      448.99      349.69     21.38 o 
  12   2  -9      418.50      421.10     39.85 o 
  -1   3  -9       74.61       73.25     14.36 o 
   1   3  -9     1022.20     1023.15     35.09 o 
   3   3  -9      464.33      440.27     18.54 o 
   5   3  -9      565.78      561.32     21.68 o 
   7   3  -9     1984.99     1974.64     50.31 o 
   9   3  -9      867.98      891.59     30.91 o 
  11   3  -9      341.11      338.82     20.86 o 
  -2   4  -9      603.99      594.08     28.14 o 
   0   4  -9     1525.35     1526.00     44.95 o 
   2   4  -9      550.40      579.44     25.30 o 
   4   4  -9      573.98      533.37     22.23 o 
   6   4  -9     1455.58     1432.77     38.67 o 
   8   4  -9      458.64      501.53     25.38 o 
  10   4  -9      386.21      337.06     20.40 o 
  12   4  -9       94.44       66.35     15.62 o 
  -1   5  -9      111.59      100.07     13.90 o 
   1   5  -9     1201.97     1209.27     42.21 o 
   3   5  -9       81.15       82.96      9.76 o 
   5   5  -9      336.39      318.26     17.38 o 
   7   5  -9      286.38      283.96     17.56 o 
   9   5  -9      490.43      467.02     22.35 o 
  11   5  -9       67.85       69.83     15.04 o 
  -2   6  -9      144.96      162.17     16.88 o 
   0   6  -9       60.77       55.45     12.01 o 
   2   6  -9      501.77      466.96     19.32 o 
   4   6  -9      219.86      212.34     15.36 o 
   6   6  -9       60.54       70.96     11.36 o 
   8   6  -9      183.87      155.18     14.34 o 
  10   6  -9      143.35      127.54     16.91 o 
  12   6  -9       20.60       29.48     13.27 o 
  -1   7  -9       92.39       83.09     17.07 o 
   1   7  -9       72.24       78.78     16.45 o 
   3   7  -9      122.50      113.90     11.29 o 
   5   7  -9     1025.23      974.16     35.41 o 
   7   7  -9      332.89      306.30     18.10 o 
   9   7  -9      124.58      137.32     13.86 o 
  11   7  -9       45.55       22.61     12.75 o 
   0   8  -9      284.89      262.80     19.52 o 
   2   8  -9      258.38      250.18     15.49 o 
   4   8  -9       30.64       23.98      8.68 o 
   6   8  -9      855.00      837.78     27.09 o 
   8   8  -9      147.43      177.76     14.53 o 
  10   8  -9      214.44      195.94     18.94 o 
  12   8  -9       92.21      104.23     17.20 o 
  -1   9  -9      328.07      293.67     18.10 o 
   1   9  -9     1471.59     1411.40     42.10 o 
   3   9  -9      972.47      989.54     32.04 o 
   5   9  -9      915.92      918.61     34.95 o 
   7   9  -9      712.67      697.72     25.46 o 
   9   9  -9      462.62      528.15     27.15 o 
  11   9  -9      223.88      240.92     21.19 o 
   0  10  -9      429.84      480.26     21.24 o 
   2  10  -9      593.97      616.05     22.28 o 
   4  10  -9      356.32      329.20     19.37 o 
   6  10  -9      256.90      241.02     19.38 o 
   8  10  -9      546.67      571.87     27.25 o 
  10  10  -9      247.86      276.21     22.11 o 
  -1  11  -9      173.16      174.84     14.50 o 
   1  11  -9      837.68      899.59     27.87 o 
   3  11  -9     1227.64     1267.19     37.66 o 
   5  11  -9      132.61      118.83     14.78 o 
   7  11  -9      325.35      350.03     21.42 o 
   9  11  -9       46.64       33.03     12.06 o 
  11  11  -9       35.19       20.81     11.91 o 
   0  12  -9      304.77      301.11     17.72 o 
   2  12  -9      265.37      289.63     17.68 o 
   4  12  -9      140.81      151.95     14.04 o 
   6  12  -9      237.78      224.08     23.70 o 
   8  12  -9      374.57      338.87     22.59 o 
  10  12  -9      267.15      279.97     30.98 o 
   1  13  -9      209.79      219.74     14.97 o 
   3  13  -9      106.22      101.21     16.54 o 
   5  13  -9       57.33       63.93     18.48 o 
   7  13  -9       79.77       72.87     16.14 o 
   9  13  -9      484.35      526.40     26.96 o 
  11  13  -9       58.97       12.15     15.67 o 
   0  14  -9      256.74      253.60     18.42 o 
   2  14  -9      174.99      177.03     15.50 o 
   4  14  -9      307.75      279.70     25.66 o 
   6  14  -9       15.87       15.74     12.43 o 
   8  14  -9       41.97       45.51     11.37 o 
  10  14  -9      244.98      316.17     23.31 o 
   1  15  -9      416.65      380.29     25.32 o 
   3  15  -9      595.79      627.95     29.51 o 
   5  15  -9      724.96      746.22     46.38 o 
   7  15  -9      223.90      245.98     25.40 o 
   9  15  -9      100.83      124.47     18.34 o 
   2  16  -9      475.26      510.04     36.62 o 
   4  16  -9      414.54      425.08     32.78 o 
   6  16  -9      472.70      530.58     39.65 o 
   8  16  -9      336.06      370.64     31.13 o 
  10  16  -9      210.61      246.00     21.07 o 
   1  17  -9       57.83       33.71     14.01 o 
   3  17  -9      157.63      164.04     16.77 o 
   5  17  -9      439.06      476.97     36.29 o 
   7  17  -9      471.76      509.25     33.50 o 
   9  17  -9       48.64       44.54     12.22 o 
   2  18  -9       76.23       83.29     13.53 o 
   4  18  -9      330.50      319.02     22.99 o 
   6  18  -9       61.82       66.36     16.35 o 
   8  18  -9      198.13      225.01     25.17 o 
   3  19  -9       15.48       29.82     11.35 o 
   5  19  -9      101.94      101.09     14.78 o 
   7  19  -9       15.99        4.37     12.83 o 
   4  20  -9       74.78       85.87     14.18 o 
   6  20  -9      136.79      119.45     20.89 o 
   5  21  -9      242.64      281.66     23.08 o 
  -4   0  -8      868.56      862.98     45.15 o 
  -2   0  -8     1768.70     1768.57     69.20 o 
   0   0  -8     6647.76     6614.73    194.74 o 
   2   0  -8     1028.66     1034.60     33.62 o 
   4   0  -8      560.11      575.91     24.23 o 
   6   0  -8     1604.45     1596.82     57.50 o 
   8   0  -8     2443.82     2383.03     79.63 o 
  10   0  -8     1875.50     1744.08     64.26 o 
  12   0  -8      160.41      138.45     32.93 o 
  -3   1  -8      670.82      657.81     27.32 o 
  -1   1  -8      830.10      848.61     30.18 o 
   1   1  -8      499.45      475.53     21.84 o 
   3   1  -8      906.33      912.83     22.75 o 
   5   1  -8     1982.17     1949.64     46.94 o 
   7   1  -8     2233.03     2179.83     52.52 o 
   9   1  -8      338.78      357.21     19.28 o 
  11   1  -8       98.33       87.11     12.04 o 
  13   1  -8      351.87      343.23     23.18 o 
  -4   2  -8      122.57      102.37     14.19 o 
  -2   2  -8      371.86      376.78     21.91 o 
   0   2  -8      476.53      500.92     22.46 o 
   2   2  -8      161.24      161.70      9.49 o 
   4   2  -8      410.73      452.30     16.92 o 
   6   2  -8     1319.11     1371.23     37.44 o 
   8   2  -8      202.85      214.47     20.08 o 
  10   2  -8      364.70      401.20     20.73 o 
  12   2  -8      221.57      193.00     23.63 o 
  -3   3  -8      152.20      167.41     16.11 o 
  -1   3  -8       16.07       23.73      9.63 o 
   1   3  -8       23.42       23.14      6.73 o 
   3   3  -8     1096.08     1045.37     24.43 o 
   5   3  -8      273.71      271.76     15.15 o 
   7   3  -8       12.26       13.34      8.65 o 
   9   3  -8       62.65       62.61     11.25 o 
  11   3  -8       11.48       -7.79     10.61 o 
  13   3  -8      159.74      151.77     16.93 o 
  -4   4  -8      115.49       92.67     13.31 o 
  -2   4  -8      504.62      432.23     23.31 o 
   0   4  -8     1584.93     1577.61     43.38 o 
   2   4  -8     1295.37     1322.02     32.29 o 
   4   4  -8      377.23      378.25     15.28 o 
   6   4  -8      493.13      516.65     20.80 o 
   8   4  -8      361.70      352.25     18.65 o 
  10   4  -8      129.97      120.45     13.34 o 
  12   4  -8      231.45      230.28     20.63 o 
  -3   5  -8      590.02      595.19     22.99 o 
  -1   5  -8      216.44      215.71     16.56 o 
   1   5  -8     2114.83     2131.24     47.87 o 
   3   5  -8     1287.96     1256.21     28.35 o 
   5   5  -8     1179.73     1150.80     42.98 o 
   7   5  -8      595.26      608.36     22.48 o 
   9   5  -8       48.78       67.51     11.35 o 
  11   5  -8       95.56       82.72     14.62 o 
  13   5  -8      178.30      148.27     20.63 o 
  -4   6  -8       89.70      103.09     14.80 o 
  -2   6  -8      529.17      562.66     21.92 o 
   0   6  -8      319.63      352.78     16.43 o 
   2   6  -8      940.35      934.80     27.38 o 
   4   6  -8      428.15      441.67     16.48 o 
   6   6  -8     2237.73     2404.74     56.29 o 
   8   6  -8      515.78      534.00     21.57 o 
  10   6  -8      322.61      345.01     23.13 o 
  12   6  -8      324.29      290.44     30.17 o 
  -3   7  -8      394.91      437.23     20.75 o 
  -1   7  -8     2546.10     2475.57     54.88 o 
   1   7  -8     1180.37     1141.73     30.43 o 
   3   7  -8      342.80      325.60     15.56 o 
   5   7  -8      350.99      319.06     20.57 o 
   7   7  -8      430.48      427.36     18.84 o 
   9   7  -8     1087.07     1112.54     39.14 o 
  11   7  -8      821.47      923.76     47.95 o 
  13   7  -8       91.01       82.47     17.35 o 
  -2   8  -8      644.38      657.08     23.46 o 
   0   8  -8      710.53      689.75     20.70 o 
   2   8  -8      788.07      807.41     24.45 o 
   4   8  -8     1180.04     1179.57     28.94 o 
   6   8  -8      411.80      416.63     18.09 o 
   8   8  -8      365.08      379.61     38.05 o 
  10   8  -8      243.88      234.78     19.84 o 
  12   8  -8      248.52      235.22     28.50 o 
  -3   9  -8       43.86       26.94      8.89 o 
  -1   9  -8      126.84      127.94     10.47 o 
   1   9  -8      384.81      368.88     15.19 o 
   3   9  -8       56.32       68.96     10.10 o 
   5   9  -8       73.31       65.16      9.01 o 
   7   9  -8      173.36      183.79     17.46 o 
   9   9  -8       85.87       69.30     13.06 o 
  11   9  -8      105.43      135.63     17.01 o 
  -2  10  -8      196.63      217.61     15.02 o 
   0  10  -8      302.17      292.51     13.91 o 
   2  10  -8      104.06       97.48      8.69 o 
   4  10  -8       10.95       14.32      7.62 o 
   6  10  -8       75.73       93.36     10.49 o 
   8  10  -8       27.30       20.84      9.18 o 
  10  10  -8       24.07        6.65     10.46 o 
  12  10  -8       12.40        3.00     15.31 o 
  -3  11  -8      107.65       89.59     11.26 o 
  -1  11  -8      487.04      479.13     17.73 o 
   1  11  -8      727.74      741.18     19.10 o 
   3  11  -8      405.15      367.88     19.04 o 
   5  11  -8      161.47      178.59     12.44 o 
   7  11  -8       80.34       86.47     11.99 o 
   9  11  -8      715.80      790.10     32.72 o 
  11  11  -8      431.40      450.51     26.75 o 
  -2  12  -8      395.48      419.75     23.34 o 
   0  12  -8      412.63      402.46     16.15 o 
   2  12  -8      471.03      520.72     17.12 o 
   4  12  -8     1158.63     1162.83     39.52 o 
   6  12  -8      668.35      676.57     26.44 o 
   8  12  -8       62.22       75.15     12.80 o 
  10  12  -8      249.65      229.33     19.63 o 
  12  12  -8       64.50       55.22     19.72 o 
  -3  13  -8      371.34      381.01     31.72 o 
  -1  13  -8      852.39      870.94     30.66 o 
   1  13  -8      495.35      561.27     17.99 o 
   3  13  -8      644.89      634.89     27.40 o 
   5  13  -8      470.95      409.06     33.61 o 
   7  13  -8     1310.11     1293.41     41.56 o 
   9  13  -8      593.30      619.26     27.70 o 
  11  13  -8      843.15      856.15     35.29 o 
  -2  14  -8      253.86      258.42     18.91 o 
   0  14  -8      644.17      644.08     22.27 o 
   2  14  -8      120.49      130.47     10.41 o 
   4  14  -8      638.87      603.58     27.15 o 
   6  14  -8      393.25      383.42     20.86 o 
   8  14  -8      460.63      395.03     23.12 o 
  10  14  -8      230.18      214.17     19.33 o 
  -1  15  -8      385.78      365.50     21.36 o 
   1  15  -8      162.47      145.79     10.50 o 
   3  15  -8      225.16      231.56     18.60 o 
   5  15  -8      596.89      593.51     36.97 o 
   7  15  -8      320.67      336.40     20.37 o 
   9  15  -8      230.04      227.16     18.36 o 
  11  15  -8      152.45      101.89     37.64 o 
  -2  16  -8       56.04       34.18     10.63 o 
   0  16  -8      156.78      165.39     12.97 o 
   2  16  -8       18.81       16.85      7.90 o 
   4  16  -8       60.94       67.09     14.49 o 
   6  16  -8      309.89      309.39     19.43 o 
   8  16  -8      277.33      253.04     19.34 o 
  10  16  -8       67.74       65.18     13.21 o 
  -1  17  -8       67.69       85.20     13.93 o 
   1  17  -8       51.58       42.76      8.73 o 
   3  17  -8       85.31       74.01     12.47 o 
   5  17  -8      156.65      140.21     19.24 o 
   7  17  -8      223.65      188.57     21.95 o 
   9  17  -8      148.14      139.22     16.22 o 
  11  17  -8       45.93       46.94     16.55 o 
   0  18  -8      280.73      291.54     18.40 o 
   2  18  -8      296.78      328.55     21.51 o 
   4  18  -8      754.18      842.49     33.58 o 
   6  18  -8      341.85      352.96     41.00 o 
   8  18  -8      179.83      211.96     18.24 o 
  10  18  -8       17.30       26.28     11.06 o 
  -1  19  -8      397.97      368.51     24.68 o 
   1  19  -8      113.05      155.31     15.90 o 
   3  19  -8      492.07      504.92     25.52 o 
   5  19  -8     1072.49     1181.15     50.86 o 
   7  19  -8      673.04      700.95     29.34 o 
   9  19  -8      449.21      458.73     28.59 o 
   0  20  -8      346.87      322.73     27.77 o 
   2  20  -8      231.77      251.80     19.95 o 
   4  20  -8      665.39      692.89     30.47 o 
   6  20  -8      512.35      513.92     35.02 o 
   8  20  -8      291.62      362.40     22.66 o 
   1  21  -8      131.42      153.11     16.62 o 
   3  21  -8       40.13       28.50     11.62 o 
   5  21  -8      228.87      201.39     24.34 o 
   7  21  -8      198.34      193.62     23.02 o 
   9  21  -8      262.40      275.22     21.89 o 
   2  22  -8       46.28       48.58     11.89 o 
   4  22  -8      199.93      188.83     18.74 o 
   6  22  -8      158.04      131.33     16.50 o 
   8  22  -8       32.91       35.62     15.21 o 
   3  23  -8       11.69       18.04     10.59 o 
   5  23  -8       64.59       84.45     14.71 o 
   7  23  -8       20.88        8.70     10.97 o 
   4  24  -8      147.12      173.56     19.84 o 
   6  24  -8      363.79      357.68     25.88 o 
  -5   1  -7      192.86      182.47     19.05 o 
  -3   1  -7      242.43      261.05     16.95 o 
  -1   1  -7     1067.95     1077.11     27.26 o 
   1   1  -7      482.85      461.40     13.28 o 
   3   1  -7      649.69      609.99     16.39 o 
   5   1  -7      425.60      395.48     16.61 o 
   7   1  -7      110.68      117.64     11.25 o 
   9   1  -7     1650.24     1552.74     41.00 o 
  11   1  -7      179.58      168.26     16.65 o 
  13   1  -7      222.19      220.80     18.66 o 
  -4   2  -7      271.23      233.27     15.31 o 
  -2   2  -7      804.24      746.94     28.18 o 
   0   2  -7      323.22      298.77     10.90 o 
   2   2  -7     2378.85     2420.54     45.29 o 
   4   2  -7     4732.41     4695.46     86.99 o 
   6   2  -7     2356.32     2337.56     53.88 o 
   8   2  -7     2302.46     2290.95     54.74 o 
  10   2  -7      992.41     1020.86     30.48 o 
  12   2  -7       84.30       65.91     12.28 o 
  -5   3  -7     1061.03     1021.81     35.68 o 
  -3   3  -7      527.79      488.66     19.32 o 
  -1   3  -7      364.97      320.61     14.05 o 
   1   3  -7     1088.46     1119.70     23.56 o 
   3   3  -7     1788.90     1741.74     34.34 o 
   5   3  -7     2314.98     2242.69     50.66 o 
   7   3  -7     1769.89     1751.98     45.53 o 
   9   3  -7      518.96      549.61     26.78 o 
  11   3  -7      439.98      479.73     25.02 o 
  13   3  -7      445.99      513.47     27.16 o 
  -4   4  -7      825.83      829.10     26.26 o 
  -2   4  -7     1284.76     1296.96     33.18 o 
   0   4  -7     1932.67     1956.71     42.57 o 
   2   4  -7     2275.46     2227.39     41.33 o 
   4   4  -7     1724.20     1803.34     38.56 o 
   6   4  -7     4357.36     4313.86     89.13 o 
   8   4  -7      977.25      937.07     28.27 o 
  10   4  -7      290.29      273.08     30.84 o 
  12   4  -7      372.53      357.20     22.26 o 
  -5   5  -7      324.45      319.56     20.47 o 
  -3   5  -7      210.50      206.50     14.01 o 
  -1   5  -7     1500.66     1496.89     28.79 o 
   1   5  -7      747.29      795.67     19.14 o 
   3   5  -7     2448.29     2504.39     46.09 o 
   5   5  -7      981.24      916.22     26.51 o 
   7   5  -7     1209.04     1198.09     33.26 o 
   9   5  -7     1326.92     1300.11     41.19 o 
  11   5  -7      108.35      113.12     15.08 o 
  13   5  -7       57.28       40.19     15.40 o 
  -4   6  -7       56.82       64.25     10.14 o 
  -2   6  -7      883.86      872.46     25.78 o 
   0   6  -7      384.08      386.71     13.81 o 
   2   6  -7     1521.09     1527.54     31.17 o 
   4   6  -7      153.74      127.43      9.21 o 
   6   6  -7       83.60       87.09      9.69 o 
   8   6  -7      297.99      287.47     16.10 o 
  10   6  -7      211.54      202.45     17.68 o 
  12   6  -7      395.63      410.49     23.33 o 
  -5   7  -7        7.43       15.71      9.54 o 
  -3   7  -7      366.28      329.51     17.19 o 
  -1   7  -7      257.70      221.56     11.04 o 
   1   7  -7      195.27      209.90     10.77 o 
   3   7  -7     1585.59     1517.20     31.11 o 
   5   7  -7     1053.84      989.82     27.83 o 
   7   7  -7      599.14      605.20     21.91 o 
   9   7  -7      612.94      588.55     30.84 o 
  11   7  -7       69.90       30.79     12.02 o 
  13   7  -7      319.24      320.31     26.49 o 
  -4   8  -7      346.32      307.40     16.90 o 
  -2   8  -7      830.44      774.65     23.71 o 
   0   8  -7      686.46      682.11     16.76 o 
   2   8  -7     1900.75     1857.92     33.28 o 
   4   8  -7     1560.21     1518.82     33.54 o 
   6   8  -7     2136.03     2065.97     48.14 o 
   8   8  -7       26.56       27.80      9.68 o 
  10   8  -7      343.93      367.70     30.27 o 
  12   8  -7      315.24      318.56     24.87 o 
  -5   9  -7      464.90      546.27     26.42 o 
  -3   9  -7      656.41      630.77     22.36 o 
  -1   9  -7     2306.06     2368.01     45.55 o 
   1   9  -7      894.44      890.48     21.74 o 
   3   9  -7      581.76      599.30     17.88 o 
   5   9  -7     1750.17     1701.28     40.78 o 
   7   9  -7      705.59      772.65     29.18 o 
   9   9  -7      710.02      760.55     30.50 o 
  11   9  -7      733.93      671.80     34.62 o 
  13   9  -7      263.63      295.45     25.97 o 
  -4  10  -7      267.31      287.48     16.44 o 
  -2  10  -7      555.68      581.67     20.33 o 
   0  10  -7     2500.94     2421.75     42.85 o 
   2  10  -7     2247.22     2261.89     43.41 o 
   4  10  -7     1557.68     1544.44     33.87 o 
   6  10  -7      409.05      391.26     20.03 o 
   8  10  -7      164.20      186.96     15.35 o 
  10  10  -7      738.44      779.77     30.94 o 
  12  10  -7      714.38      749.65     36.96 o 
  -5  11  -7       95.34       98.76     14.19 o 
  -3  11  -7      703.68      711.62     23.94 o 
  -1  11  -7     1318.96     1220.73     27.75 o 
   1  11  -7      423.68      436.87     14.88 o 
   3  11  -7       20.73       11.49      4.26 o 
   5  11  -7     2719.25     2607.94     68.91 o 
   7  11  -7     1313.06     1302.07     40.96 o 
   9  11  -7      750.17      759.82     29.88 o 
  11  11  -7      353.04      363.19     23.86 o 
  13  11  -7      417.84      389.20     29.07 o 
  -4  12  -7       14.65        8.13      8.59 o 
  -2  12  -7      219.75      219.58     15.78 o 
   0  12  -7      604.24      597.98     17.69 o 
   2  12  -7       61.52       70.78      7.16 o 
   4  12  -7      559.47      547.71     19.08 o 
   6  12  -7       91.93       92.68     11.26 o 
   8  12  -7       21.07       19.36      8.89 o 
  10  12  -7      119.41      117.23     14.64 o 
  12  12  -7      113.54       97.09     28.59 o 
  -3  13  -7       64.17       46.63     10.23 o 
  -1  13  -7      378.66      354.43     15.93 o 
   1  13  -7      205.26      194.87     10.47 o 
   3  13  -7      349.53      310.19     14.88 o 
   5  13  -7      434.89      408.85     19.64 o 
   7  13  -7       62.95       55.86     10.38 o 
   9  13  -7       43.79       35.93     10.13 o 
  11  13  -7      272.66      290.89     25.38 o 
  -4  14  -7      164.87      139.20     14.69 o 
  -2  14  -7      832.44      796.11     28.20 o 
   0  14  -7      305.62      256.69     13.65 o 
   2  14  -7     1067.03     1053.55     26.93 o 
   4  14  -7      365.36      363.18     16.01 o 
   6  14  -7     1174.25     1171.92     36.83 o 
   8  14  -7      137.40      138.27     17.23 o 
  10  14  -7      502.81      555.87     26.46 o 
  12  14  -7      207.23      235.84     25.02 o 
  -3  15  -7      920.57      908.14     31.83 o 
  -1  15  -7      723.26      706.71     21.96 o 
   1  15  -7      203.48      199.92     11.11 o 
   3  15  -7      524.88      517.39     19.62 o 
   5  15  -7      752.01      761.15     38.40 o 
   7  15  -7      858.32      879.43     31.80 o 
   9  15  -7      479.24      478.24     24.34 o 
  11  15  -7      423.00      456.68     28.30 o 
  -4  16  -7      484.75      539.12     25.19 o 
  -2  16  -7     1034.14     1027.22     33.60 o 
   0  16  -7      873.20      849.92     24.52 o 
   2  16  -7      308.81      319.89     14.79 o 
   4  16  -7     1499.75     1506.83     46.30 o 
   6  16  -7      257.10      263.11     17.27 o 
   8  16  -7      285.88      309.67     28.63 o 
  10  16  -7      487.78      521.98     25.76 o 
  12  16  -7      223.09      238.81     23.38 o 
  -3  17  -7      120.01      137.28     16.74 o 
  -1  17  -7      330.79      315.55     15.39 o 
   1  17  -7      487.62      501.74     19.79 o 
   3  17  -7      971.66      976.32     35.56 o 
   5  17  -7     2574.23     2492.29    103.55 o 
   7  17  -7      308.41      331.79     20.26 o 
   9  17  -7      538.88      629.32     27.35 o 
  11  17  -7      360.62      357.04     25.59 o 
  -2  18  -7       79.62       92.04     13.79 o 
   0  18  -7       81.61       78.14      9.90 o 
   2  18  -7      449.53      391.52     17.55 o 
   4  18  -7      573.72      556.50     25.98 o 
   6  18  -7      501.25      477.38     23.12 o 
   8  18  -7        0.96       -7.65      8.47 o 
  10  18  -7      268.93      265.62     20.06 o 
  -3  19  -7        8.37        2.61     10.31 o 
  -1  19  -7      129.83      127.03     11.95 o 
   1  19  -7      128.38      121.27     12.97 o 
   3  19  -7     1005.78      927.41     37.82 o 
   5  19  -7      112.78      133.30     18.18 o 
   7  19  -7      171.08      164.17     15.66 o 
   9  19  -7       12.56        4.42      8.67 o 
  11  19  -7        2.23      -11.57     10.08 o 
  -2  20  -7      248.65      263.97     20.26 o 
   0  20  -7       14.95        8.48      8.19 o 
   2  20  -7       22.93       29.74      9.75 o 
   4  20  -7       85.79       97.50     13.64 o 
   6  20  -7      174.67      177.72     20.37 o 
   8  20  -7       92.74      119.24     14.33 o 
  10  20  -7       58.75       70.00     14.44 o 
  -1  21  -7       29.54       30.61      8.66 o 
   1  21  -7       99.51      111.94     13.09 o 
   3  21  -7      373.90      367.71     23.40 o 
   5  21  -7       10.95       -1.93      9.05 o 
   7  21  -7       27.72       40.69     12.91 o 
   9  21  -7      221.34      241.41     19.59 o 
  -2  22  -7      315.57      329.78     23.02 o 
   0  22  -7      342.69      362.77     22.23 o 
   2  22  -7      112.28      115.78     14.39 o 
   4  22  -7      601.13      608.06     30.78 o 
   6  22  -7      326.80      344.40     23.26 o 
   8  22  -7      238.90      244.55     24.22 o 
  10  22  -7      168.09      179.49     19.14 o 
  -1  23  -7      477.57      491.44     37.58 o 
   1  23  -7      178.49      207.23     35.62 o 
   3  23  -7     1994.80     1983.74     59.46 o 
   5  23  -7      860.04      952.32     36.70 o 
   7  23  -7      105.85      117.87     15.24 o 
   9  23  -7      260.26      263.49     21.63 o 
   0  24  -7      442.93      497.29     25.75 o 
   2  24  -7      690.09      693.54     47.03 o 
   4  24  -7      923.42      972.94     37.12 o 
   6  24  -7      126.70      117.36     15.72 o 
   8  24  -7      178.23      219.98     20.27 o 
   1  25  -7      227.75      210.85     23.23 o 
   3  25  -7       49.39       58.88     12.96 o 
   5  25  -7      387.37      357.73     25.09 o 
   7  25  -7      105.18      126.13     16.88 o 
   2  26  -7       15.66        7.28     10.73 o 
   4  26  -7       66.15       67.21     13.35 o 
   6  26  -7       43.61       41.36     12.83 o 
   3  27  -7       59.20       55.29     13.44 o 
   5  27  -7      192.83      218.59     21.05 o 
  -6   0  -6     1105.60     1171.11     54.51 o 
  -4   0  -6     2897.21     2974.31     81.31 o 
  -2   0  -6     2910.59     2819.75     69.63 o 
   0   0  -6     1111.17     1093.56     33.01 o 
   2   0  -6     6653.81     6747.54    154.73 o 
   4   0  -6     5409.24     5242.25    143.50 o 
   6   0  -6     7045.81     6867.46    192.51 o 
   8   0  -6     1601.38     1581.81     52.93 o 
  10   0  -6      670.22      687.51     33.43 o 
  12   0  -6      374.15      346.38     70.91 o 
  14   0  -6       59.88      102.02     22.09 o 
  -7   1  -6      603.75      577.05     32.29 o 
  -5   1  -6     1636.16     1676.23     39.58 o 
  -3   1  -6     3262.69     3276.52     64.21 o 
  -1   1  -6     1942.17     1858.99     34.64 o 
   1   1  -6     1655.81     1574.97     30.17 o 
   3   1  -6     2664.28     2626.21     46.71 o 
   5   1  -6     2046.87     1876.55     42.44 o 
   7   1  -6     1213.52     1137.69     31.73 o 
   9   1  -6      771.94      770.77     24.28 o 
  11   1  -6      882.68      917.74     32.10 o 
  13   1  -6      477.41      474.95     27.55 o 
  -6   2  -6      705.98      699.88     33.97 o 
  -4   2  -6      478.38      468.92     17.98 o 
  -2   2  -6      798.67      831.30     17.60 o 
   0   2  -6      404.76      409.59     12.28 o 
   2   2  -6      562.43      633.58     15.71 o 
   4   2  -6     1820.53     1797.81     40.83 o 
   6   2  -6     1076.31     1053.54     28.90 o 
   8   2  -6     1292.30     1351.09     35.29 o 
  10   2  -6      144.85      118.65     16.55 o 
  12   2  -6      266.50      247.79     18.17 o 
  14   2  -6      188.72      197.08     22.50 o 
  -7   3  -6       13.10       -0.02     11.20 o 
  -5   3  -6      268.10      259.74     14.82 o 
  -3   3  -6      327.25      310.39     15.31 o 
  -1   3  -6       11.90       12.57      3.24 o 
   1   3  -6      477.77      500.79     13.25 o 
   3   3  -6       95.29      117.16      7.21 o 
   5   3  -6      607.65      635.65     19.80 o 
   7   3  -6      371.17      393.43     16.53 o 
   9   3  -6       57.39       83.45     18.72 o 
  11   3  -6      181.02      183.22     12.88 o 
  13   3  -6        1.07       -7.58      9.28 o 
  -6   4  -6       43.29       14.76      9.08 o 
  -4   4  -6      393.73      391.92     20.69 o 
  -2   4  -6     1533.26     1589.30     31.56 o 
   0   4  -6       29.40       35.62      3.72 o 
   2   4  -6     2606.46     2648.08     46.97 o 
   4   4  -6        8.17        4.85      4.98 o 
   6   4  -6     1178.07     1237.74     32.58 o 
   8   4  -6      847.13      887.41     26.21 o 
  10   4  -6      261.26      255.55     18.08 o 
  12   4  -6      153.83      146.85     15.29 o 
  14   4  -6        7.74      -20.11     13.41 o 
  -7   5  -6      448.38      405.64     28.81 o 
  -5   5  -6      720.17      747.28     23.63 o 
  -3   5  -6      579.05      621.50     20.08 o 
  -1   5  -6     1205.37     1243.32     25.86 o 
   1   5  -6      607.82      592.49     13.30 o 
   3   5  -6     1307.72     1285.41     26.39 o 
   5   5  -6     1100.85     1182.03     28.78 o 
   7   5  -6      480.52      479.94     18.54 o 
   9   5  -6      985.38     1009.03     37.06 o 
  11   5  -6     1206.27     1194.15     32.25 o 
  13   5  -6      469.65      516.97     31.22 o 
  -6   6  -6      623.43      663.53     26.99 o 
  -4   6  -6      933.65      876.67     25.58 o 
  -2   6  -6     2377.41     2437.62     45.86 o 
   0   6  -6     3567.50     3439.69     67.63 o 
   2   6  -6     1259.80     1216.68     23.18 o 
   4   6  -6     3618.01     3570.23     67.67 o 
   6   6  -6     2887.41     2843.23     59.83 o 
   8   6  -6     1158.42     1223.29     38.86 o 
  10   6  -6      633.31      628.24     26.47 o 
  12   6  -6      268.04      243.75     18.90 o 
  -7   7  -6      281.95      282.60     24.96 o 
  -5   7  -6     1097.60     1159.94     35.62 o 
  -3   7  -6     1435.98     1473.71     34.75 o 
  -1   7  -6       66.02       64.33      6.29 o 
   1   7  -6     1396.16     1338.83     24.89 o 
   3   7  -6     1136.64     1103.10     25.51 o 
   5   7  -6      449.13      388.27     15.50 o 
   7   7  -6     3696.34     3653.62     89.88 o 
   9   7  -6     1402.20     1392.84     43.08 o 
  11   7  -6      819.43      825.05     30.03 o 
  13   7  -6      276.41      260.20     23.28 o 
  -6   8  -6      799.41      818.35     29.98 o 
  -4   8  -6      608.06      658.48     21.63 o 
  -2   8  -6      467.71      492.15     14.77 o 
   0   8  -6      214.28      216.04     11.84 o 
   2   8  -6      768.97      797.21     17.13 o 
   4   8  -6     2663.98     2673.34     51.11 o 
   6   8  -6      186.01      178.54     11.58 o 
   8   8  -6      900.42      914.92     32.58 o 
  10   8  -6      929.10      871.29     33.08 o 
  12   8  -6      184.03      202.20     19.98 o 
  -5   9  -6       67.45       57.57     10.96 o 
  -3   9  -6      452.75      429.99     16.88 o 
  -1   9  -6     2641.03     2653.73     48.87 o 
   1   9  -6     1119.21     1167.56     25.21 o 
   3   9  -6      949.91     1051.75     21.85 o 
   5   9  -6      672.74      676.36     21.11 o 
   7   9  -6      276.49      303.56     17.06 o 
   9   9  -6      186.71      158.58     17.27 o 
  11   9  -6      165.83      163.88     17.71 o 
  13   9  -6       16.48       33.26     14.03 o 
  -6  10  -6       17.90       31.17      9.98 o 
  -4  10  -6      327.64      354.82     16.81 o 
  -2  10  -6      909.14      876.58     21.45 o 
   0  10  -6     1074.80     1070.40     23.64 o 
   2  10  -6      271.01      289.07      9.31 o 
   4  10  -6       90.19      101.28      7.82 o 
   6  10  -6      549.35      509.09     20.93 o 
   8  10  -6      195.54      193.50     14.80 o 
  10  10  -6      169.02      162.96     16.07 o 
  12  10  -6       94.92       77.67     15.89 o 
  -5  11  -6      354.60      364.77     21.06 o 
  -3  11  -6      728.19      780.86     26.94 o 
  -1  11  -6      686.28      674.80     18.01 o 
   1  11  -6      730.08      680.27     19.27 o 
   3  11  -6      451.50      473.60     14.22 o 
   5  11  -6       60.07       69.89     10.14 o 
   7  11  -6     2710.07     2650.44     69.67 o 
   9  11  -6      296.61      270.93     18.23 o 
  11  11  -6     1209.98     1184.39     43.84 o 
  13  11  -6      244.00      292.72     32.07 o 
  -6  12  -6      608.43      671.76     27.53 o 
  -4  12  -6      709.83      759.63     31.63 o 
  -2  12  -6       70.66       63.07      7.54 o 
   0  12  -6      641.57      644.80     21.89 o 
   2  12  -6     2669.47     2642.88     58.81 o 
   4  12  -6     2378.11     2444.32     46.55 o 
   6  12  -6     2325.72     2193.82     56.34 o 
   8  12  -6     1541.19     1576.99     47.32 o 
  10  12  -6      547.56      534.26     21.87 o 
  12  12  -6      118.92      138.33     17.38 o 
  -5  13  -6      763.42      781.27     29.02 o 
  -3  13  -6      994.58     1027.59     32.21 o 
  -1  13  -6     1039.51     1047.24     26.84 o 
   1  13  -6      834.79      804.06     21.43 o 
   3  13  -6      930.38      940.19     22.54 o 
   5  13  -6      912.10      935.50     30.02 o 
   7  13  -6      723.77      737.44     29.10 o 
   9  13  -6     1830.96     1815.28     52.39 o 
  11  13  -6      104.96      122.19     16.29 o 
  13  13  -6      618.23      586.40     34.09 o 
  -6  14  -6      357.16      384.25     22.80 o 
  -4  14  -6      901.69      906.10     31.14 o 
  -2  14  -6     1193.46     1223.94     30.29 o 
   0  14  -6      230.97      236.81     11.85 o 
   2  14  -6      609.97      629.57     17.98 o 
   4  14  -6     2445.96     2398.34     51.26 o 
   6  14  -6     1982.02     1955.08     54.39 o 
   8  14  -6      952.48      978.62     32.74 o 
  10  14  -6     1552.29     1570.81     42.86 o 
  12  14  -6      812.53      830.27     37.08 o 
  -5  15  -6      175.01      226.28     17.54 o 
  -3  15  -6      236.51      225.09     15.87 o 
  -1  15  -6      417.53      420.90     15.69 o 
   1  15  -6      194.27      198.48     11.25 o 
   3  15  -6     1421.30     1386.82     34.39 o 
   5  15  -6     1912.40     1913.64     53.46 o 
   7  15  -6      162.68      141.59     13.35 o 
   9  15  -6       20.40        7.48      8.48 o 
  11  15  -6      460.95      401.97     27.09 o 
  -4  16  -6       87.24       71.38     11.42 o 
  -2  16  -6      542.03      556.22     27.59 o 
   0  16  -6      114.23      113.13      9.10 o 
   2  16  -6      759.91      740.36     20.65 o 
   4  16  -6      114.71      116.35     13.48 o 
   6  16  -6      161.16      138.74     12.91 o 
   8  16  -6      535.17      527.16     23.64 o 
  10  16  -6       18.21       16.65      8.48 o 
  12  16  -6      192.12      153.46     18.91 o 
  -5  17  -6      144.25      136.52     14.42 o 
  -3  17  -6       52.69       44.26      9.53 o 
  -1  17  -6      319.68      316.44     14.42 o 
   1  17  -6      573.94      574.29     20.15 o 
   3  17  -6       13.82       13.85      5.31 o 
   5  17  -6      211.92      189.06     14.03 o 
   7  17  -6       33.66       43.30      9.25 o 
   9  17  -6        8.17        9.12      8.47 o 
  11  17  -6       81.45       53.51     13.21 o 
  -4  18  -6      819.41      699.36     27.01 o 
  -2  18  -6      410.87      437.58     16.90 o 
   0  18  -6       10.02        6.37      5.48 o 
   2  18  -6     2161.49     2174.84     45.78 o 
   4  18  -6     2768.00     2678.02     70.88 o 
   6  18  -6     1041.27     1120.24     36.36 o 
   8  18  -6     1153.47     1149.61     37.73 o 
  10  18  -6      555.94      615.23     29.33 o 
  12  18  -6      182.82      221.06     22.72 o 
  -5  19  -6      289.55      270.23     21.51 o 
  -3  19  -6      625.98      586.68     27.27 o 
  -1  19  -6      628.59      585.10     21.86 o 
   1  19  -6     1614.09     1722.90     49.61 o 
   3  19  -6     2341.85     2400.41     54.46 o 
   5  19  -6     1088.01     1141.25     47.42 o 
   7  19  -6       42.80       65.12     10.86 o 
   9  19  -6      669.13      735.78     26.43 o 
  11  19  -6      651.51      722.58     33.71 o 
  -4  20  -6      859.17      899.72     35.40 o 
  -2  20  -6      628.95      629.85     23.22 o 
   0  20  -6     1271.22     1306.45     40.51 o 
   2  20  -6      882.79      885.56     26.71 o 
   4  20  -6     1520.71     1600.12     48.46 o 
   6  20  -6      529.87      498.43     29.28 o 
   8  20  -6      213.51      212.71     17.51 o 
  10  20  -6      389.28      365.02     25.00 o 
  -3  21  -6      507.58      534.55     26.86 o 
  -1  21  -6      187.78      177.17     13.23 o 
   1  21  -6      546.04      544.83     23.96 o 
   3  21  -6     1308.15     1239.91     36.29 o 
   5  21  -6      819.54      835.43     32.15 o 
   7  21  -6      112.94      144.57     18.08 o 
   9  21  -6      221.73      247.99     16.67 o 
  11  21  -6      154.38      128.04     18.77 o 
  -4  22  -6       20.61       29.25     13.23 o 
  -2  22  -6       83.62       70.53      9.79 o 
   0  22  -6        2.48       11.00      8.13 o 
   2  22  -6      411.59      442.68     28.46 o 
   4  22  -6       24.41       28.47     10.26 o 
   6  22  -6       55.25       29.71     13.81 o 
   8  22  -6       56.00       46.27      9.31 o 
  10  22  -6      201.94      208.48     25.87 o 
  -3  23  -6        1.45        8.75      8.80 o 
  -1  23  -6       19.03       13.13      8.06 o 
   1  23  -6      253.49      245.07     17.96 o 
   3  23  -6     1616.37     1628.53     59.34 o 
   5  23  -6       69.64       48.25     15.18 o 
   7  23  -6       39.59       26.89      9.94 o 
   9  23  -6       31.19       35.84      9.65 o 
  -2  24  -6       47.55       46.62      9.35 o 
   0  24  -6      159.69      178.86     15.98 o 
   2  24  -6      260.25      305.38     19.17 o 
   4  24  -6      835.04      883.22     34.50 o 
   6  24  -6       75.28       65.52     12.47 o 
   8  24  -6       63.53       57.72     10.54 o 
  -1  25  -6      298.62      281.66     20.42 o 
   1  25  -6      214.04      214.77     17.15 o 
   3  25  -6       21.46       28.28     15.35 o 
   5  25  -6      251.29      227.54     18.96 o 
   7  25  -6       38.96       49.85     10.10 o 
   9  25  -6      104.59      146.92     26.55 o 
  -2  26  -6      196.04      185.95     17.32 o 
   0  26  -6      406.64      442.18     23.87 o 
   2  26  -6      337.80      326.97     22.97 o 
   4  26  -6      453.72      443.75     25.99 o 
   6  26  -6      176.78      194.06     18.52 o 
   8  26  -6      410.48      431.12     22.12 o 
  -1  27  -6      260.46      302.76     22.01 o 
   1  27  -6      311.13      322.06     44.36 o 
   3  27  -6      135.51      137.09     16.76 o 
   5  27  -6      384.76      387.57     23.97 o 
   7  27  -6      227.63      249.30     17.91 o 
   0  28  -6       89.66       68.55     12.25 o 
   2  28  -6      107.52       83.08     14.31 o 
   4  28  -6        4.83        3.36      9.65 o 
   6  28  -6      146.46      139.57     13.74 o 
   1  29  -6        4.67        8.79     12.73 o 
   3  29  -6        6.52        9.13     10.53 o 
   5  29  -6       66.54       68.91     13.54 o 
   2  30  -6      110.56      138.38     17.96 o 
   4  30  -6      110.96      114.33     16.68 o 
  -7   1  -5      187.96      207.19     17.37 o 
  -5   1  -5       34.81       28.87      6.30 o 
  -3   1  -5      294.70      289.49     11.92 o 
  -1   1  -5      960.66      943.76     20.11 o 
   1   1  -5     2467.19     2435.38     43.11 o 
   3   1  -5     3596.34     3889.82     65.23 o 
   5   1  -5     2046.48     2286.05     48.91 o 
   7   1  -5     2237.80     2376.55     53.96 o 
   9   1  -5      245.62      258.16     16.63 o 
  11   1  -5      338.84      349.78     19.75 o 
  13   1  -5       86.88      108.31     17.07 o 
  -8   2  -5      147.50      167.81     19.22 o 
  -6   2  -5      878.33      834.51     22.37 o 
  -4   2  -5      490.09      481.38     15.30 o 
  -2   2  -5     1448.63     1396.54     22.13 o 
   0   2  -5     4048.01     3806.45     58.59 o 
   2   2  -5     4754.79     4531.39     75.38 o 
   4   2  -5     1739.21     1876.40     43.88 o 
   6   2  -5     1080.46     1062.56     29.30 o 
   8   2  -5      480.53      453.66     20.77 o 
  10   2  -5     1429.01     1389.41     38.30 o 
  12   2  -5      762.48      740.23     29.08 o 
  14   2  -5      401.12      401.09     28.93 o 
  -7   3  -5     2159.19     2125.50     66.41 o 
  -5   3  -5     1264.55     1321.44     31.89 o 
  -3   3  -5      837.60      820.77     21.75 o 
  -1   3  -5     5851.60     5554.91     83.88 o 
   1   3  -5     8632.33     8785.47    129.46 o 
   3   3  -5     9408.57     9379.78    149.70 o 
   5   3  -5      947.92      894.09     25.20 o 
   7   3  -5     2338.85     2393.27     53.01 o 
   9   3  -5     1601.46     1616.10     44.81 o 
  11   3  -5      964.23      997.51     33.15 o 
  13   3  -5      880.26      901.24     33.48 o 
  -8   4  -5      285.25      291.01     25.02 o 
  -6   4  -5      213.64      219.46     15.29 o 
  -4   4  -5       16.90       19.16      5.90 o 
  -2   4  -5     1179.06     1133.79     20.73 o 
   0   4  -5     7220.87     7197.29    115.30 o 
   2   4  -5     7827.02     7888.16    125.71 o 
   4   4  -5      957.46     1030.01     27.64 o 
   6   4  -5      989.61      887.31     24.59 o 
   8   4  -5     2732.97     2630.20     66.61 o 
  10   4  -5      737.50      736.56     31.71 o 
  12   4  -5      363.17      404.89     22.07 o 
  14   4  -5      289.11      293.75     25.59 o 
  -7   5  -5      401.29      369.38     25.87 o 
  -5   5  -5     1866.53     1860.42     41.26 o 
  -3   5  -5     3257.27     3077.16     53.56 o 
  -1   5  -5     1417.63     1327.58     24.11 o 
   1   5  -5     3765.04     3733.32     57.26 o 
   3   5  -5     1814.18     1824.87     36.20 o 
   5   5  -5     2900.19     2833.37     67.29 o 
   7   5  -5     1882.89     1901.45     48.44 o 
   9   5  -5     1276.53     1294.86     39.93 o 
  11   5  -5      319.41      306.61     19.05 o 
  13   5  -5       70.76       49.36     15.14 o 
  -8   6  -5      234.21      224.48     22.07 o 
  -6   6  -5       49.87       52.96      9.58 o 
  -4   6  -5      121.83      118.78     13.76 o 
  -2   6  -5      480.87      516.74     12.07 o 
   0   6  -5     2007.10     2124.46     43.27 o 
   2   6  -5     2622.79     2765.08     44.28 o 
   4   6  -5     2455.50     2542.36     53.55 o 
   6   6  -5      564.42      588.99     18.42 o 
   8   6  -5      528.23      579.34     22.92 o 
  10   6  -5     1040.87     1076.55     28.57 o 
  12   6  -5       38.46       26.79     10.17 o 
  14   6  -5      170.98      184.23     21.44 o 
  -7   7  -5      127.40       86.37     14.58 o 
  -5   7  -5      285.37      277.99     14.05 o 
  -3   7  -5       24.16       22.54      4.38 o 
  -1   7  -5      756.90      731.13     17.12 o 
   1   7  -5     2120.30     2115.46     35.03 o 
   3   7  -5     4725.92     4930.34     80.57 o 
   5   7  -5      762.63      750.90     24.68 o 
   7   7  -5      269.42      293.33     16.02 o 
   9   7  -5      127.38      128.14     12.94 o 
  11   7  -5      507.53      511.98     22.80 o 
  13   7  -5       28.97        8.10     12.25 o 
  -8   8  -5      151.76      147.97     19.51 o 
  -6   8  -5      384.45      371.56     19.68 o 
  -4   8  -5       53.08       44.69      7.16 o 
  -2   8  -5     1043.99     1065.16     20.71 o 
   0   8  -5     3754.63     3859.83     72.70 o 
   2   8  -5     5405.56     5159.90     77.97 o 
   4   8  -5      531.57      475.92     15.28 o 
   6   8  -5      158.37      155.38     11.46 o 
   8   8  -5     1568.07     1598.90     52.34 o 
  10   8  -5     1921.99     1863.74     41.08 o 
  12   8  -5      182.43      158.36     17.96 o 
  -7   9  -5      507.89      543.52     29.96 o 
  -5   9  -5     1558.03     1553.63     42.29 o 
  -3   9  -5     2807.29     2687.84     47.47 o 
  -1   9  -5      750.32      758.46     17.68 o 
   1   9  -5     4819.55     4783.06     86.78 o 
   3   9  -5      186.34      187.11      7.46 o 
   5   9  -5      775.80      756.37     26.48 o 
   7   9  -5     2879.60     2921.70     71.66 o 
   9   9  -5     1897.55     1960.97     49.20 o 
  11   9  -5      308.68      350.27     24.25 o 
  13   9  -5       72.79       87.44     16.76 o 
  -8  10  -5      524.42      482.33     30.97 o 
  -6  10  -5      267.26      269.75     18.70 o 
  -4  10  -5     1396.54     1422.82     39.18 o 
  -2  10  -5     3487.01     3434.10     59.60 o 
   0  10  -5     2387.59     2255.86     40.76 o 
   2  10  -5     8268.08     7896.80    127.13 o 
   4  10  -5     3165.73     3040.07     61.98 o 
   6  10  -5     1251.05     1212.00     34.20 o 
   8  10  -5     2382.37     2307.12     61.06 o 
  10  10  -5     1779.78     1721.69     39.31 o 
  12  10  -5      612.06      620.80     30.64 o 
  -7  11  -5      519.47      557.39     37.93 o 
  -5  11  -5       21.70       22.40     12.32 o 
  -3  11  -5      469.81      456.89     15.51 o 
  -1  11  -5     3558.22     3513.72     66.54 o 
   1  11  -5      367.70      341.12     13.12 o 
   3  11  -5     1684.66     1558.89     31.95 o 
   5  11  -5      936.82      944.82     30.50 o 
   7  11  -5     1761.84     1759.23     48.13 o 
   9  11  -5     1642.32     1618.28     40.70 o 
  11  11  -5      491.29      405.21     33.73 o 
  13  11  -5       24.43       23.77     13.39 o 
  -6  12  -5      590.74      576.82     24.30 o 
  -4  12  -5     1333.18     1276.39     36.08 o 
  -2  12  -5      145.44      147.11      9.14 o 
   0  12  -5      947.77      923.74     23.14 o 
   2  12  -5       23.82       27.97      5.26 o 
   4  12  -5      899.15      838.86     21.96 o 
   6  12  -5      500.05      486.71     20.09 o 
   8  12  -5      259.97      259.70     15.82 o 
  10  12  -5     1528.34     1389.23     47.33 o 
  12  12  -5      388.90      352.83     25.23 o 
  -7  13  -5       15.36       14.67      9.61 o 
  -5  13  -5      279.30      243.38     16.47 o 
  -3  13  -5       43.77       50.94      6.73 o 
  -1  13  -5       55.95       62.50      6.57 o 
   1  13  -5      368.05      381.38     12.69 o 
   3  13  -5      868.24      917.84     21.29 o 
   5  13  -5      116.43      129.76      6.08 o 
   7  13  -5      737.40      742.43     26.73 o 
   9  13  -5      256.38      276.97     21.83 o 
  11  13  -5      274.36      248.74     21.07 o 
  13  13  -5      172.60      129.28     18.72 o 
  -6  14  -5      290.15      271.07     18.18 o 
  -4  14  -5      893.24      791.68     26.90 o 
  -2  14  -5      164.55      155.72      9.67 o 
   0  14  -5      177.03      175.58      9.74 o 
   2  14  -5     2584.25     2584.17     56.39 o 
   4  14  -5      779.27      795.52     21.07 o 
   6  14  -5     1770.29     1834.28     49.98 o 
   8  14  -5      296.50      306.78     17.60 o 
  10  14  -5       30.09       17.11     11.32 o 
  12  14  -5      469.38      414.99     28.48 o 
  -7  15  -5      526.05      576.13     25.55 o 
  -5  15  -5     1056.27     1063.31     33.19 o 
  -3  15  -5     2661.59     2481.89     51.89 o 
  -1  15  -5     1587.94     1576.42     34.42 o 
   1  15  -5      531.91      520.36     17.41 o 
   3  15  -5      710.43      706.91     20.70 o 
   5  15  -5      982.31      996.26     26.21 o 
   7  15  -5     2113.04     2076.06     56.51 o 
   9  15  -5     1888.98     1964.19     48.54 o 
  11  15  -5      253.63      241.97     20.69 o 
  -6  16  -5      458.13      494.43     23.28 o 
  -4  16  -5      659.46      664.90     24.43 o 
  -2  16  -5     1117.59     1151.22     28.04 o 
   0  16  -5      366.96      369.04     13.73 o 
   2  16  -5     1770.05     1703.42     41.12 o 
   4  16  -5     4048.67     3999.80     94.69 o 
   6  16  -5     1020.27     1088.87     34.19 o 
   8  16  -5      211.04      199.93     13.97 o 
  10  16  -5     1413.63     1428.51     48.51 o 
  12  16  -5      116.74       94.44     19.25 o 
  -5  17  -5      275.63      314.88     18.77 o 
  -3  17  -5      132.61      153.63     10.66 o 
  -1  17  -5      375.65      361.53     13.87 o 
   1  17  -5     1280.07     1263.40     33.64 o 
   3  17  -5      609.36      597.06     23.14 o 
   5  17  -5      546.06      574.91     28.14 o 
   7  17  -5      223.67      210.27     15.22 o 
   9  17  -5      288.64      241.68     15.17 o 
  11  17  -5      827.21      825.39     36.57 o 
  -6  18  -5      348.94      390.99     21.46 o 
  -4  18  -5      214.84      244.48     18.14 o 
  -2  18  -5     1075.51     1005.20     26.20 o 
   0  18  -5     1325.78     1239.38     29.20 o 
   2  18  -5      579.03      564.81     36.38 o 
   4  18  -5     2076.04     2067.67     47.57 o 
   6  18  -5     1551.37     1589.42     46.84 o 
   8  18  -5     1476.81     1536.98     39.72 o 
  10  18  -5      258.02      273.34     21.64 o 
  12  18  -5       94.37       67.30     15.70 o 
  -5  19  -5       30.63       17.06      9.12 o 
  -3  19  -5      503.45      444.88     16.79 o 
  -1  19  -5      133.01      121.95      9.35 o 
   1  19  -5      213.29      205.33     12.35 o 
   3  19  -5      739.39      736.24     22.60 o 
   5  19  -5       14.51       19.47      7.88 o 
   7  19  -5      831.25      899.48     31.46 o 
   9  19  -5      474.94      422.45     19.64 o 
  11  19  -5      177.51      160.96     18.62 o 
  -6  20  -5      106.36      114.34     15.24 o 
  -4  20  -5      122.08      135.30     14.26 o 
  -2  20  -5      155.60      160.85     12.06 o 
   0  20  -5      245.03      235.97     16.60 o 
   2  20  -5      606.28      633.25     24.25 o 
   4  20  -5       79.66       70.50      8.21 o 
   6  20  -5      177.66      169.75     15.01 o 
   8  20  -5      446.34      456.92     19.79 o 
  10  20  -5       22.14       15.53     10.22 o 
  -5  21  -5      293.56      282.63     20.58 o 
  -3  21  -5      365.72      325.80     16.80 o 
  -1  21  -5      240.81      215.76     13.45 o 
   1  21  -5      100.31      106.92     11.59 o 
   3  21  -5      665.40      637.26     21.25 o 
   5  21  -5      282.63      262.94     17.99 o 
   7  21  -5      359.32      350.81     18.31 o 
   9  21  -5      112.07      119.12     13.98 o 
  11  21  -5       88.14       88.77     15.22 o 
  -4  22  -5      357.02      398.64     23.39 o 
  -2  22  -5      381.33      403.70     18.06 o 
   0  22  -5     2176.14     2107.66     58.60 o 
   2  22  -5     1062.88     1125.64     36.48 o 
   4  22  -5      859.30      901.40     26.72 o 
   6  22  -5      813.49      793.47     30.79 o 
   8  22  -5      929.52      962.36     30.37 o 
  10  22  -5      725.14      745.82     37.96 o 
  -5  23  -5      326.06      346.62     22.63 o 
  -3  23  -5      811.52      887.21     28.04 o 
  -1  23  -5      618.82      647.46     27.40 o 
   1  23  -5     2377.42     2393.51     64.53 o 
   3  23  -5      519.51      491.44     19.13 o 
   5  23  -5     1096.28     1076.79     37.33 o 
   7  23  -5      247.66      267.11     16.19 o 
   9  23  -5      612.88      642.97     38.44 o 
  -4  24  -5      231.66      286.01     20.27 o 
  -2  24  -5      863.46      796.15     31.37 o 
   0  24  -5     1049.29     1059.38     36.15 o 
   2  24  -5      471.84      478.98     22.87 o 
   4  24  -5      195.72      198.02     16.95 o 
   6  24  -5        1.73       -3.38      6.73 o 
   8  24  -5      348.69      355.66     27.65 o 
  10  24  -5      715.59      787.77     35.61 o 
  -3  25  -5       99.25      116.60     11.35 o 
  -1  25  -5      493.94      477.61     23.74 o 
   1  25  -5      124.54      130.10     13.61 o 
   3  25  -5      985.08     1047.52     31.31 o 
   5  25  -5      117.30      114.65     14.31 o 
   7  25  -5      174.69      153.41     13.41 o 
   9  25  -5      135.41      106.16     15.59 o 
  -2  26  -5      116.49       93.98     13.81 o 
   0  26  -5       21.87       17.08      9.14 o 
   2  26  -5        8.14       -2.40      7.83 o 
   4  26  -5      117.01      115.38     14.73 o 
   6  26  -5       63.33       51.34      9.67 o 
   8  26  -5      104.62       99.66     14.45 o 
  -3  27  -5      275.06      296.70     21.86 o 
  -1  27  -5      410.49      409.06     25.29 o 
   1  27  -5      418.17      404.20     22.91 o 
   3  27  -5      507.27      421.51     24.60 o 
   5  27  -5      171.20      202.97     15.14 o 
   7  27  -5      303.92      311.62     18.99 o 
   9  27  -5      311.78      270.61     29.72 o 
  -2  28  -5       92.86       80.43     19.69 o 
   0  28  -5      580.12      645.33     31.71 o 
   2  28  -5      403.86      490.73     23.54 o 
   4  28  -5       11.16       24.17     10.70 o 
   6  28  -5      169.74      173.59     14.84 o 
   8  28  -5      443.66      472.83     26.87 o 
  -1  29  -5      257.93      231.46     21.64 o 
   1  29  -5      387.36      395.87     23.47 o 
   3  29  -5      561.82      622.08     29.55 o 
   5  29  -5      190.26      191.02     15.19 o 
   7  29  -5       76.17       81.33     11.69 o 
   0  30  -5      504.69      505.40     26.99 o 
   2  30  -5      336.57      316.99     28.03 o 
   4  30  -5       57.72       52.31      9.97 o 
   6  30  -5       48.84       79.27     11.47 o 
   1  31  -5      301.63      300.07     28.27 o 
   3  31  -5      116.85      113.57     12.48 o 
   5  31  -5      156.29      138.90     13.84 o 
   2  32  -5       44.06       44.18     16.39 o 
  -8   0  -4      193.11      172.49     23.23 o 
  -6   0  -4     5119.16     5367.54    129.57 o 
  -4   0  -4     5449.04     5392.26    126.32 o 
  -2   0  -4     1987.94     1755.20     43.88 o 
   0   0  -4     1094.14     1066.35     28.69 o 
   2   0  -4     1679.21     1571.18     41.66 o 
   4   0  -4    13825.65    13162.02    350.09 o 
   6   0  -4     8538.46     8603.24    225.45 o 
   8   0  -4     4358.15     4339.82    187.72 o 
  10   0  -4      389.37      336.57     24.37 o 
  12   0  -4      848.43      889.23     44.65 o 
  14   0  -4     1218.14     1210.96     58.93 o 
  -9   1  -4      742.44      736.73     30.14 o 
  -7   1  -4     1338.89     1368.88     40.82 o 
  -5   1  -4     4535.06     4536.56     78.28 o 
  -3   1  -4     1533.69     1466.77     29.08 o 
  -1   1  -4     3614.25     3588.80     61.35 o 
   1   1  -4    14700.24    15117.15    235.62 o 
   3   1  -4     9961.58     9645.03    180.98 o 
   5   1  -4     4124.08     3895.22     76.50 o 
   7   1  -4     5898.03     5981.67    102.99 o 
   9   1  -4     1018.41      999.40     30.47 o 
  11   1  -4      819.87      815.05     28.63 o 
  13   1  -4      451.45      526.30     25.43 o 
  -8   2  -4      392.17      349.19     21.56 o 
  -6   2  -4      715.64      707.39     20.02 o 
  -4   2  -4      345.84      312.66     11.33 o 
  -2   2  -4     1570.35     1594.71     23.33 o 
   0   2  -4     1117.75     1079.40     20.76 o 
   2   2  -4     2000.55     1955.33     32.81 o 
   4   2  -4      351.18      461.80     14.36 o 
   6   2  -4     3514.01     3540.13     73.22 o 
   8   2  -4      878.01      841.74     28.39 o 
  10   2  -4      183.99      167.59     14.12 o 
  12   2  -4      757.59      760.52     37.64 o 
  14   2  -4      128.27      147.41     19.65 o 
  -9   3  -4        6.32        1.04      9.12 o 
  -7   3  -4      390.14      354.41     16.72 o 
  -5   3  -4      560.06      539.92     15.63 o 
  -3   3  -4       48.31       72.24      3.64 o 
  -1   3  -4      100.07      121.66      4.39 o 
   1   3  -4     2845.32     2840.51     44.08 o 
   3   3  -4      103.18      117.82      6.72 o 
   5   3  -4     1076.09     1067.23     26.44 o 
   7   3  -4      325.31      359.72     12.05 o 
   9   3  -4       29.68       36.63      6.34 o 
  11   3  -4      609.41      586.85     24.06 o 
  13   3  -4       44.82       43.83     12.10 o 
  -8   4  -4      181.61      170.91     18.85 o 
  -6   4  -4     1798.68     1805.34     36.37 o 
  -4   4  -4     1890.18     1852.91     34.93 o 
  -2   4  -4      223.42      216.61      5.61 o 
   0   4  -4     3549.43     3829.54     62.28 o 
   2   4  -4      633.69      677.27     13.73 o 
   4   4  -4     2179.01     2239.09     46.99 o 
   6   4  -4     4708.23     5098.47     98.14 o 
   8   4  -4     1459.87     1362.15     32.55 o 
  10   4  -4      129.28      134.20     12.48 o 
  12   4  -4      807.46      758.63     29.64 o 
  14   4  -4       50.07       47.07     15.46 o 
  -9   5  -4       84.58       97.66     15.98 o 
  -7   5  -4      234.40      217.06     14.68 o 
  -5   5  -4     1059.33     1040.57     26.36 o 
  -3   5  -4     2131.99     2059.54     34.16 o 
  -1   5  -4     2186.67     2129.09     34.07 o 
   1   5  -4      659.19      610.32     12.40 o 
   3   5  -4     1621.12     1564.95     31.59 o 
   5   5  -4      226.53      211.38     12.61 o 
   7   5  -4     2124.11     2179.88     47.45 o 
   9   5  -4       94.42      116.92      8.83 o 
  11   5  -4      285.72      273.21     17.70 o 
  13   5  -4      116.57      129.58     18.39 o 
  -8   6  -4     1208.78     1217.17     44.74 o 
  -6   6  -4     1642.44     1701.86     37.39 o 
  -4   6  -4     1235.63     1183.15     24.60 o 
  -2   6  -4     3235.75     2951.75     45.65 o 
   0   6  -4     1447.44     1473.29     31.97 o 
   2   6  -4     9347.41     9643.85    136.89 o 
   4   6  -4     1270.76     1407.98     30.15 o 
   6   6  -4    10666.09    10295.54    231.72 o 
   8   6  -4     6405.24     6363.68    113.91 o 
  10   6  -4      929.39      944.44     31.34 o 
  12   6  -4      715.08      757.90     29.33 o 
  14   6  -4      218.21      184.11     20.98 o 
  -9   7  -4      515.07      479.60     29.88 o 
  -7   7  -4      977.80     1061.76     32.98 o 
  -5   7  -4      777.49      801.00     21.94 o 
  -3   7  -4     2137.48     2106.37     37.95 o 
  -1   7  -4     3140.28     3103.39     52.93 o 
   1   7  -4     3563.22     3571.28     59.17 o 
   3   7  -4     7719.48     7755.93    122.42 o 
   5   7  -4     4832.10     4734.93    107.95 o 
   7   7  -4     2129.01     2131.35     44.38 o 
   9   7  -4       65.42       60.72      7.22 o 
  11   7  -4       81.70       83.66     12.80 o 
  13   7  -4      404.10      401.52     27.92 o 
  -8   8  -4      508.70      497.50     28.29 o 
  -6   8  -4      173.52      161.14     12.91 o 
  -4   8  -4      313.69      294.15      9.97 o 
  -2   8  -4     2936.86     2939.01     46.81 o 
   0   8  -4      700.57      621.74     15.66 o 
   2   8  -4     1981.28     1967.91     32.94 o 
   4   8  -4     2282.79     2250.04     57.18 o 
   6   8  -4      857.10      834.93     27.99 o 
   8   8  -4     3856.97     3901.97     67.44 o 
  10   8  -4     1628.94     1577.13     43.22 o 
  12   8  -4      142.88      168.67     18.48 o 
  -9   9  -4      424.61      426.98     28.87 o 
  -7   9  -4      700.09      768.22     27.13 o 
  -5   9  -4       74.66       49.92      7.61 o 
  -3   9  -4      890.48      859.87     17.06 o 
  -1   9  -4     3008.76     3252.12     55.64 o 
   1   9  -4     6404.99     6701.90    118.25 o 
   3   9  -4     1056.88     1058.66     21.72 o 
   5   9  -4     3459.41     3562.97     86.29 o 
   7   9  -4     2387.83     2365.63     59.83 o 
   9   9  -4     2623.07     2594.84     52.20 o 
  11   9  -4      101.95       90.10     13.77 o 
  13   9  -4      199.05      165.23     19.59 o 
  -8  10  -4       59.31       52.52     13.16 o 
  -6  10  -4      851.55      748.09     25.77 o 
  -4  10  -4       51.46       47.95      8.31 o 
  -2  10  -4      572.94      608.45     16.60 o 
   0  10  -4       64.24       60.30      5.14 o 
   2  10  -4      711.41      800.53     18.18 o 
   4  10  -4      261.37      241.41      9.76 o 
   6  10  -4      451.29      462.44     18.18 o 
   8  10  -4     1446.21     1522.34     33.95 o 
  10  10  -4      447.25      423.43     19.81 o 
  12  10  -4       96.99      102.25     18.72 o 
  -9  11  -4      568.65      584.76     33.13 o 
  -7  11  -4      197.16      237.07     16.02 o 
  -5  11  -4      789.75      831.53     31.82 o 
  -3  11  -4     1212.09     1138.45     26.30 o 
  -1  11  -4      862.85      789.14     19.83 o 
   1  11  -4      330.07      322.42     10.39 o 
   3  11  -4     2709.92     2642.89     48.84 o 
   5  11  -4     2096.24     2115.51     52.18 o 
   7  11  -4     2347.19     2314.83     58.42 o 
   9  11  -4      504.09      537.99     17.02 o 
  11  11  -4      237.46      222.41     19.52 o 
  13  11  -4       82.57       84.85     15.72 o 
  -8  12  -4      688.04      646.03     32.68 o 
  -6  12  -4      104.15      118.80     11.44 o 
  -4  12  -4      635.03      691.08     19.86 o 
  -2  12  -4     2735.67     2659.74     51.81 o 
   0  12  -4     3145.65     3012.80     53.02 o 
   2  12  -4     3081.70     3042.38     74.05 o 
   4  12  -4      456.65      419.56     12.71 o 
   6  12  -4     2492.71     2288.61     59.03 o 
   8  12  -4      879.27      860.86     22.86 o 
  10  12  -4     1000.64      994.58     53.49 o 
  12  12  -4      580.71      599.82     30.51 o 
  -7  13  -4     1788.05     1921.30     50.70 o 
  -5  13  -4      656.54      602.70     22.07 o 
  -3  13  -4      664.13      700.09     19.63 o 
  -1  13  -4     2051.19     2059.56     37.47 o 
   1  13  -4     1823.16     1773.35     35.93 o 
   3  13  -4     3928.53     3729.78     67.42 o 
   5  13  -4     3034.95     2975.49     63.88 o 
   7  13  -4     1682.95     1679.37     37.77 o 
   9  13  -4      476.90      519.49     19.13 o 
  11  13  -4      277.21      266.14     21.07 o 
  13  13  -4      148.97      117.88     18.33 o 
  -8  14  -4      877.60      930.40     39.04 o 
  -6  14  -4     1858.83     1836.87     48.32 o 
  -4  14  -4     2183.46     2127.39     44.50 o 
  -2  14  -4     1222.41     1216.54     25.21 o 
   0  14  -4     1330.86     1301.85     25.92 o 
   2  14  -4     2506.51     2397.89     47.34 o 
   4  14  -4     4313.43     4184.93     85.01 o 
   6  14  -4      641.75      630.17     14.79 o 
   8  14  -4     1598.79     1547.05     38.52 o 
  10  14  -4      506.65      501.85     25.06 o 
  12  14  -4       26.30       37.19     12.80 o 
  -7  15  -4        8.43       -3.78      7.38 o 
  -5  15  -4      642.58      695.60     20.79 o 
  -3  15  -4      408.99      440.97     14.76 o 
  -1  15  -4      155.46      158.13      8.08 o 
   1  15  -4     2235.54     2204.61     43.10 o 
   3  15  -4      530.30      540.74     16.43 o 
   5  15  -4     1509.03     1500.33     34.47 o 
   7  15  -4      291.07      302.91     11.31 o 
   9  15  -4      324.47      343.31     15.83 o 
  11  15  -4      123.77      119.79     15.66 o 
  -8  16  -4      225.48      235.09     17.88 o 
  -6  16  -4       49.14       70.12     10.44 o 
  -4  16  -4      203.62      224.28     11.84 o 
  -2  16  -4     1275.23     1260.87     29.47 o 
   0  16  -4      185.32      178.24      8.27 o 
   2  16  -4      247.84      224.95      9.46 o 
   4  16  -4     1071.96     1101.53     31.59 o 
   6  16  -4      238.89      255.93     10.88 o 
   8  16  -4       62.31       71.31      8.56 o 
  10  16  -4       52.56       35.46     11.07 o 
  12  16  -4       60.55       65.76     14.71 o 
  -7  17  -4       48.46       66.35     10.96 o 
  -5  17  -4       59.25       63.81      7.72 o 
  -3  17  -4      244.31      255.40     12.00 o 
  -1  17  -4      227.04      217.60     10.53 o 
   1  17  -4     1397.66     1365.91     29.99 o 
   3  17  -4      510.50      479.34     16.53 o 
   5  17  -4       55.97       50.95      6.23 o 
   7  17  -4      404.05      385.46     16.53 o 
   9  17  -4      495.42      478.05     24.17 o 
  11  17  -4        1.25      -11.16      9.55 o 
  -6  18  -4      471.58      457.79     21.15 o 
  -4  18  -4      233.20      229.74     12.55 o 
  -2  18  -4     1014.33     1020.98     25.62 o 
   0  18  -4     2616.63     2751.41     59.58 o 
   2  18  -4     1301.73     1363.40     30.69 o 
   4  18  -4     2819.79     2832.56     61.20 o 
   6  18  -4      747.67      697.44     20.05 o 
   8  18  -4       96.96      104.88     17.75 o 
  10  18  -4      466.60      500.26     26.37 o 
  12  18  -4      171.19      213.69     21.60 o 
  -7  19  -4      852.51      812.93     29.84 o 
  -5  19  -4      889.69      884.97     25.00 o 
  -3  19  -4     1610.90     1631.08     36.83 o 
  -1  19  -4     3094.86     3120.65     60.18 o 
   1  19  -4     4431.64     4463.37     91.04 o 
   3  19  -4     2030.54     1889.79     43.91 o 
   5  19  -4     2471.87     2406.65     52.96 o 
   7  19  -4      766.39      784.52     27.95 o 
   9  19  -4      912.18      966.87     35.70 o 
  11  19  -4      484.65      514.43     28.16 o 
  -6  20  -4      432.15      467.35     22.04 o 
  -4  20  -4      672.28      658.84     20.59 o 
  -2  20  -4      198.70      200.25     11.18 o 
   0  20  -4      730.10      683.56     24.44 o 
   2  20  -4     1957.68     1970.88     53.00 o 
   4  20  -4      537.15      525.50     17.95 o 
   6  20  -4     2282.17     2174.30     45.85 o 
   8  20  -4     1215.97     1220.41     33.84 o 
  10  20  -4      458.80      492.89     41.61 o 
  -7  21  -4      316.21      312.06     22.21 o 
  -5  21  -4      318.76      305.23     16.03 o 
  -3  21  -4      565.80      627.59     21.46 o 
  -1  21  -4       25.66       30.77      8.58 o 
   1  21  -4       85.88       76.75     12.33 o 
   3  21  -4     1504.98     1493.95     37.17 o 
   5  21  -4     1935.77     1907.79     43.75 o 
   7  21  -4      112.50      101.78     10.62 o 
   9  21  -4      596.67      595.99     28.68 o 
  11  21  -4      264.38      254.13     21.33 o 
  -6  22  -4       31.56       31.17     10.29 o 
  -4  22  -4      175.75      196.69     13.29 o 
  -2  22  -4       88.07       89.43      9.23 o 
   0  22  -4      231.73      235.42     16.42 o 
   2  22  -4      126.58      132.72     12.10 o 
   4  22  -4     1693.99     1650.40     39.79 o 
   6  22  -4      523.96      469.98     19.23 o 
   8  22  -4       10.26       12.40      7.29 o 
  10  22  -4      423.22      351.35     24.83 o 
  -5  23  -4      118.29      120.84     11.60 o 
  -3  23  -4      270.11      258.32     15.13 o 
  -1  23  -4     2245.42     2301.87     62.88 o 
   1  23  -4     2894.46     2896.83     73.88 o 
   3  23  -4       95.03       96.40      9.80 o 
   5  23  -4      454.28      499.74     16.66 o 
   7  23  -4       90.65       66.37      9.69 o 
   9  23  -4      580.55      563.66     28.06 o 
  -6  24  -4       32.35       30.21     10.00 o 
  -4  24  -4      118.71      130.19     11.68 o 
  -2  24  -4       16.24       20.79      8.64 o 
   0  24  -4       66.20       62.72     10.93 o 
   2  24  -4      190.32      211.62     18.04 o 
   4  24  -4       27.97       19.80      8.05 o 
   6  24  -4      371.22      337.47     17.51 o 
   8  24  -4      276.92      268.17     16.46 o 
  10  24  -4       92.46       93.29     14.86 o 
  -5  25  -4       88.05       90.45     10.58 o 
  -3  25  -4      996.34     1046.68     37.49 o 
  -1  25  -4      577.78      643.68     27.16 o 
   1  25  -4     1004.43     1024.64     35.22 o 
   3  25  -4      201.74      221.93     13.99 o 
   5  25  -4      266.43      226.98     15.91 o 
   7  25  -4      252.79      263.60     16.40 o 
   9  25  -4      402.94      455.30     39.99 o 
  -4  26  -4      295.04      288.20     16.28 o 
  -2  26  -4     1164.62     1158.36     40.19 o 
   0  26  -4      277.11      303.53     20.06 o 
   2  26  -4      145.53      170.65     14.80 o 
   4  26  -4      313.06      316.42     13.99 o 
   6  26  -4      644.01      593.55     22.76 o 
   8  26  -4      350.99      340.02     23.43 o 
  -3  27  -4      345.49      379.70     23.20 o 
  -1  27  -4      511.06      491.78     24.84 o 
   1  27  -4      158.84      165.79     19.69 o 
   3  27  -4      671.07      730.14     21.71 o 
   5  27  -4      408.48      435.25     19.77 o 
   7  27  -4      180.55      169.55     14.04 o 
   9  27  -4      466.22      472.68     28.47 o 
  -4  28  -4      191.12      198.78     22.53 o 
  -2  28  -4       86.65       76.54     13.39 o 
   0  28  -4       83.64       72.34     11.85 o 
   2  28  -4      321.33      326.44     19.67 o 
   4  28  -4      564.97      549.33     21.36 o 
   6  28  -4       81.24       94.94     11.51 o 
   8  28  -4      428.85      402.34     25.77 o 
  -3  29  -4       18.81       20.35     13.03 o 
  -1  29  -4       16.58       -0.77      8.79 o 
   1  29  -4       22.73        6.32      8.19 o 
   3  29  -4       97.36       98.83     10.43 o 
   5  29  -4       57.95       45.84      9.54 o 
   7  29  -4       63.95       46.04     10.15 o 
  -2  30  -4       81.71       92.26     13.94 o 
   0  30  -4      321.32      321.95     22.42 o 
   2  30  -4        3.56       11.45     11.25 o 
   4  30  -4        2.24        2.47      7.11 o 
   6  30  -4        8.45       -0.36      7.70 o 
  -1  31  -4       67.74       72.50     13.39 o 
   1  31  -4      142.39      161.96     16.50 o 
   3  31  -4      432.92      441.14     20.53 o 
   5  31  -4      564.11      643.95     25.04 o 
   0  32  -4      255.76      274.89     23.60 o 
   2  32  -4      196.70      253.40     20.18 o 
   4  32  -4      169.98      175.23     14.74 o 
   1  33  -4      299.10      321.19     22.85 o 
   3  33  -4       41.70       39.60      9.23 o 
  -9   1  -3      162.03      159.78     15.76 o 
  -7   1  -3      741.75      744.40     18.53 o 
  -5   1  -3      411.50      430.71     12.50 o 
  -3   1  -3      497.93      486.50     12.44 o 
  -1   1  -3     1619.02     1606.02     29.26 o 
   1   1  -3     2830.51     2823.94     47.29 o 
   3   1  -3     4530.88     4573.40     89.23 o 
   5   1  -3      632.86      656.65     13.86 o 
   7   1  -3     1941.08     1942.44     39.11 o 
   9   1  -3      269.96      275.56     15.24 o 
  11   1  -3      190.96      177.29     14.78 o 
  13   1  -3      121.58       92.33     13.80 o 
 -10   2  -3      915.99      961.07     35.12 o 
  -8   2  -3      984.47      972.71     32.08 o 
  -6   2  -3      883.19      827.84     18.97 o 
  -4   2  -3     3685.16     3432.45     58.93 o 
  -2   2  -3     2853.56     2700.83     34.51 o 
   0   2  -3     3573.43     3656.51     58.89 o 
   2   2  -3     1821.24     1724.87     31.63 o 
   4   2  -3     8150.52     8992.51    176.55 o 
   6   2  -3     3315.78     3413.19     66.16 o 
   8   2  -3     1725.01     1678.21     41.85 o 
  10   2  -3      107.48      118.90     11.80 o 
  12   2  -3     1005.43      964.61     33.77 o 
  14   2  -3      517.93      601.07     33.00 o 
  -9   3  -3      516.45      508.92     23.98 o 
  -7   3  -3       51.51       53.72      7.30 o 
  -5   3  -3     1874.67     1765.04     33.33 o 
  -3   3  -3    15867.33    16101.56    233.15 o 
  -1   3  -3     9488.89     9298.00    145.80 o 
   1   3  -3     1641.74     1597.31     25.20 o 
   3   3  -3     2141.99     2223.44     47.58 o 
   5   3  -3     2174.52     2085.11     33.34 o 
   7   3  -3    11790.94    11765.70    183.98 o 
   9   3  -3     1501.03     1432.65     39.16 o 
  11   3  -3     1249.42     1197.47     35.96 o 
  13   3  -3      442.70      459.75     24.58 o 
 -10   4  -3      797.25      816.69     32.64 o 
  -8   4  -3     1130.47     1196.49     36.82 o 
  -6   4  -3     2729.93     2775.78     49.13 o 
  -4   4  -3     4506.12     4301.88     65.73 o 
  -2   4  -3     5847.78     6044.89     81.48 o 
   0   4  -3     4084.41     4168.15     63.40 o 
   2   4  -3     2271.78     2272.96     36.33 o 
   4   4  -3     1077.54     1088.06     30.75 o 
   6   4  -3     6706.56     6799.81    131.27 o 
   8   4  -3     2734.61     2708.13     52.49 o 
  10   4  -3      328.10      323.55     17.70 o 
  12   4  -3     1790.53     1782.75     49.72 o 
  -9   5  -3      167.24      182.15     21.39 o 
  -7   5  -3      563.44      565.77     19.11 o 
  -5   5  -3     2031.95     2075.54     41.22 o 
  -3   5  -3     3891.56     3782.87     57.28 o 
  -1   5  -3    19426.29    20333.63    273.45 o 
   1   5  -3     5860.44     5804.15     88.34 o 
   3   5  -3     6523.45     6621.17    121.72 o 
   5   5  -3    14935.61    16159.04    296.73 o 
   7   5  -3     6455.79     6557.45    105.38 o 
   9   5  -3      758.59      721.37     23.51 o 
  11   5  -3       47.61       47.28     11.54 o 
  13   5  -3      562.64      590.96     33.70 o 
 -10   6  -3      201.85      249.59     32.85 o 
  -8   6  -3       17.55        2.80      8.81 o 
  -6   6  -3      222.96      208.85     10.02 o 
  -4   6  -3     2068.55     2051.19     36.39 o 
  -2   6  -3     1775.77     1903.84     30.62 o 
   0   6  -3     2975.27     3018.26     45.95 o 
   2   6  -3      352.12      373.62      7.99 o 
   4   6  -3     1437.90     1689.44     41.23 o 
   6   6  -3     1797.54     1750.93     37.53 o 
   8   6  -3      368.27      385.69     13.28 o 
  10   6  -3      395.95      396.25     18.44 o 
  12   6  -3      191.02      170.81     18.63 o 
  -9   7  -3       82.61       49.07     13.27 o 
  -7   7  -3      666.61      648.40     22.47 o 
  -5   7  -3      393.13      387.49     13.09 o 
  -3   7  -3     1418.63     1367.36     23.45 o 
  -1   7  -3     6352.02     6899.56     94.74 o 
   1   7  -3      995.41     1015.60     17.26 o 
   3   7  -3      568.49      591.91     14.75 o 
   5   7  -3     4944.38     5458.04    103.03 o 
   7   7  -3     3618.04     3716.83     62.02 o 
   9   7  -3      422.22      388.83     17.63 o 
  11   7  -3      138.56      141.26     16.68 o 
  13   7  -3        1.74        2.53     11.25 o 
 -10   8  -3     1247.84     1230.33     48.33 o 
  -8   8  -3      486.21      529.77     21.57 o 
  -6   8  -3      319.02      326.90     15.42 o 
  -4   8  -3     2121.37     2208.56     39.97 o 
  -2   8  -3     6868.26     7095.18     98.06 o 
   0   8  -3     3559.89     3922.99     65.59 o 
   2   8  -3      738.74      787.55     14.76 o 
   4   8  -3      721.16      635.20     12.54 o 
   6   8  -3     1638.35     1746.99     39.05 o 
   8   8  -3     6580.02     6779.22    123.64 o 
  10   8  -3      520.62      508.33     20.95 o 
  12   8  -3      780.17      743.00     33.47 o 
  -9   9  -3      186.55      186.23     21.87 o 
  -7   9  -3      177.61      172.44     12.54 o 
  -5   9  -3     1491.11     1447.35     37.72 o 
  -3   9  -3     5134.80     5220.25     84.67 o 
  -1   9  -3    10033.65    10305.48    164.79 o 
   1   9  -3     8847.56     9145.45    170.62 o 
   3   9  -3     3896.93     3944.60     68.81 o 
   5   9  -3     2326.38     2359.41     46.92 o 
   7   9  -3     7550.01     7301.66    115.92 o 
   9   9  -3     1171.00     1185.71     26.55 o 
  11   9  -3      555.12      568.09     28.41 o 
  13   9  -3      229.74      210.99     25.67 o 
 -10  10  -3      847.63      890.35     39.47 o 
  -8  10  -3      396.96      396.44     19.42 o 
  -6  10  -3      741.65      834.34     25.93 o 
  -4  10  -3     3052.71     2895.02     55.56 o 
  -2  10  -3    10136.85    10441.18    164.11 o 
   0  10  -3     2803.53     2744.69     45.12 o 
   2  10  -3      218.71      164.73      6.24 o 
   4  10  -3     5986.31     5900.27    113.29 o 
   6  10  -3     7653.90     7729.83    134.76 o 
   8  10  -3      500.38      556.55     16.17 o 
  10  10  -3      434.12      439.09     19.99 o 
  12  10  -3      906.21      916.29     37.73 o 
  -9  11  -3      484.67      490.87     28.66 o 
  -7  11  -3      618.12      684.00     24.10 o 
  -5  11  -3      530.88      496.81     17.94 o 
  -3  11  -3     4570.00     4523.97     75.61 o 
  -1  11  -3     6504.25     6858.68    114.55 o 
   1  11  -3     6850.30     7086.60    125.15 o 
   3  11  -3     1543.06     1492.07     29.17 o 
   5  11  -3     1091.20     1008.74     20.37 o 
   7  11  -3      178.80      154.96      8.92 o 
   9  11  -3     1536.00     1495.66     40.60 o 
  11  11  -3      495.41      493.54     26.62 o 
  13  11  -3      277.25      283.08     24.33 o 
  -8  12  -3       10.24       22.34      7.90 o 
  -6  12  -3     1020.67      956.19     29.01 o 
  -4  12  -3     1220.65     1145.50     26.09 o 
  -2  12  -3      151.04      141.27      6.90 o 
   0  12  -3      104.98      116.97      6.00 o 
   2  12  -3     3505.61     3576.18     65.16 o 
   4  12  -3     2245.87     2300.72     48.39 o 
   6  12  -3      548.47      529.90     14.05 o 
   8  12  -3      692.57      685.20     18.63 o 
  10  12  -3       48.98       66.36     11.99 o 
  12  12  -3       31.85       39.28     13.58 o 
  -9  13  -3      172.89      179.22     19.20 o 
  -7  13  -3      456.51      473.81     20.10 o 
  -5  13  -3      549.59      551.98     19.94 o 
  -3  13  -3      517.64      607.98     15.19 o 
  -1  13  -3      280.44      285.90      9.69 o 
   1  13  -3     1801.56     2016.70     39.38 o 
   3  13  -3     2403.66     2524.14     53.36 o 
   5  13  -3     2394.67     2627.34     55.06 o 
   7  13  -3      529.60      550.41     15.74 o 
   9  13  -3      500.61      515.22     24.67 o 
  11  13  -3        9.58        8.74     10.33 o 
  13  13  -3       18.03       14.23     13.15 o 
  -8  14  -3      281.48      285.40     17.59 o 
  -6  14  -3      160.68      133.67     11.09 o 
  -4  14  -3     1594.00     1582.46     35.00 o 
  -2  14  -3     3100.50     3155.97     53.68 o 
   0  14  -3      897.53      989.22     20.94 o 
   2  14  -3     1193.85     1344.89     28.59 o 
   4  14  -3     3224.76     3322.07     67.17 o 
   6  14  -3      363.71      348.08     10.40 o 
   8  14  -3      310.99      312.12     13.97 o 
  10  14  -3      311.28      338.73     22.60 o 
  12  14  -3      719.04      733.24     34.66 o 
  -9  15  -3      850.16      811.03     36.64 o 
  -7  15  -3     1512.25     1467.88     40.55 o 
  -5  15  -3     1198.17     1181.23     28.03 o 
  -3  15  -3      657.24      690.81     16.38 o 
  -1  15  -3     3132.97     2968.36     51.19 o 
   1  15  -3     3709.09     3507.55     65.67 o 
   3  15  -3     4728.33     4687.79     83.58 o 
   5  15  -3     2562.52     2720.96     50.15 o 
   7  15  -3      503.79      464.75     14.79 o 
   9  15  -3      286.87      221.01     17.54 o 
  11  15  -3      289.28      275.09     21.71 o 
  -8  16  -3      433.64      419.59     21.14 o 
  -6  16  -3      362.74      387.59     17.96 o 
  -4  16  -3      907.98      924.42     23.45 o 
  -2  16  -3     1790.61     1761.42     34.51 o 
   0  16  -3      539.22      486.51     14.02 o 
   2  16  -3     4918.96     4912.87     89.79 o 
   4  16  -3     4349.32     4084.84     82.92 o 
   6  16  -3     1113.85     1094.82     25.30 o 
   8  16  -3      332.75      340.86     16.10 o 
  10  16  -3      926.03      952.54     37.59 o 
  12  16  -3      891.29      897.84     38.48 o 
  -9  17  -3     1276.51     1259.26     55.03 o 
  -7  17  -3      143.49      128.52     12.18 o 
  -5  17  -3       94.40       91.51      8.41 o 
  -3  17  -3     3274.43     3209.82     62.36 o 
  -1  17  -3      350.74      320.93     10.21 o 
   1  17  -3     2244.17     2261.03     49.50 o 
   3  17  -3     1883.18     1769.43     36.09 o 
   5  17  -3      409.53      440.48     13.16 o 
   7  17  -3      342.91      361.27     15.25 o 
   9  17  -3      891.30      885.93     34.75 o 
  11  17  -3      362.58      354.43     25.59 o 
  -8  18  -3     1135.92     1248.19     37.81 o 
  -6  18  -3      257.32      249.95     16.01 o 
  -4  18  -3     1255.07     1236.73     28.77 o 
  -2  18  -3      247.06      253.55      9.77 o 
   0  18  -3     1356.84     1341.30     30.05 o 
   2  18  -3     1028.41      964.94     21.69 o 
   4  18  -3      384.76      347.77     13.28 o 
   6  18  -3     1214.62     1192.17     26.70 o 
   8  18  -3       12.07       12.25      5.95 o 
  10  18  -3      384.30      397.14     25.33 o 
  12  18  -3        9.76        6.70      9.81 o 
  -7  19  -3      205.89      201.66     15.26 o 
  -5  19  -3      638.40      586.43     18.58 o 
  -3  19  -3       18.22       18.88      5.08 o 
  -1  19  -3       54.16       49.49      5.63 o 
   1  19  -3      153.26      161.73      8.08 o 
   3  19  -3     1045.36     1108.95     25.84 o 
   5  19  -3      226.16      206.94     10.02 o 
   7  19  -3        7.48       12.06      5.71 o 
   9  19  -3      404.32      434.79     25.81 o 
  11  19  -3      102.28       89.72     14.72 o 
  -8  20  -3      349.96      321.57     19.97 o 
  -6  20  -3      137.10      142.53     12.65 o 
  -4  20  -3       77.29       77.84      7.63 o 
  -2  20  -3     3735.42     3562.41     68.36 o 
   0  20  -3      356.70      335.88     14.94 o 
   2  20  -3       52.67       61.07      5.56 o 
   4  20  -3      851.45      811.18     21.03 o 
   6  20  -3      185.61      188.11     10.21 o 
   8  20  -3      391.62      374.59     16.79 o 
  10  20  -3       65.16       45.77     11.82 o 
  -7  21  -3      118.67      119.41     13.73 o 
  -5  21  -3      314.00      297.74     14.22 o 
  -3  21  -3     1092.66     1082.89     27.33 o 
  -1  21  -3      226.28      207.31     12.26 o 
   1  21  -3      355.70      364.98     13.95 o 
   3  21  -3      493.30      468.26     17.89 o 
   5  21  -3     1734.33     1786.76     38.60 o 
   7  21  -3      548.71      568.82     17.33 o 
   9  21  -3      318.42      303.73     21.56 o 
  11  21  -3      114.67      112.01     15.98 o 
  -6  22  -3      315.72      326.97     20.03 o 
  -4  22  -3      583.56      608.59     20.97 o 
  -2  22  -3      658.74      661.43     25.18 o 
   0  22  -3      504.89      499.70     25.07 o 
   2  22  -3     3532.80     3360.64     81.78 o 
   4  22  -3      985.22     1027.59     24.41 o 
   6  22  -3      330.70      310.83     14.22 o 
   8  22  -3      345.40      364.71     23.14 o 
  10  22  -3      187.38      209.33     19.58 o 
  -7  23  -3      472.27      486.29     25.32 o 
  -5  23  -3      718.32      730.92     23.99 o 
  -3  23  -3     2613.99     2660.72     60.61 o 
  -1  23  -3     2424.56     2416.10     64.96 o 
   1  23  -3      604.32      575.15     23.89 o 
   3  23  -3     2080.81     1959.71     41.38 o 
   5  23  -3     1487.91     1432.86     32.29 o 
   7  23  -3     1066.03     1132.63     32.97 o 
   9  23  -3     1380.37     1483.45     47.82 o 
  -6  24  -3      163.37      178.64     15.21 o 
  -4  24  -3       79.55       82.24      8.89 o 
  -2  24  -3     3129.04     3048.98     81.33 o 
   0  24  -3     1736.78     1718.15     49.02 o 
   2  24  -3       56.58       60.89      7.51 o 
   4  24  -3     1458.24     1420.04     32.59 o 
   6  24  -3      843.47      798.55     22.37 o 
   8  24  -3      829.14      847.59     33.48 o 
  10  24  -3      227.23      234.34     20.43 o 
  -5  25  -3      366.02      366.27     21.92 o 
  -3  25  -3     1391.06     1273.06     74.91 o 
  -1  25  -3      242.06      231.04     17.15 o 
   1  25  -3       80.24       83.30     10.95 o 
   3  25  -3      161.35      144.08     10.98 o 
   5  25  -3       74.42       54.38      7.30 o 
   7  25  -3       57.55       33.37      8.90 o 
   9  25  -3      149.41      189.02     18.33 o 
  -6  26  -3       89.07      129.38     19.81 o 
  -4  26  -3       17.35       12.82      9.37 o 
  -2  26  -3       95.72       86.41     12.54 o 
   0  26  -3      997.56     1041.53     35.92 o 
   2  26  -3      184.76      184.65     11.62 o 
   4  26  -3       63.16       64.24      7.60 o 
   6  26  -3      112.34      121.34     11.72 o 
   8  26  -3      169.53      141.95     16.02 o 
  -5  27  -3      380.80      396.97     24.26 o 
  -3  27  -3      845.15      859.08     33.59 o 
  -1  27  -3      207.77      255.96     18.87 o 
   1  27  -3      596.78      584.09     19.94 o 
   3  27  -3      284.91      280.58     13.14 o 
   5  27  -3      720.62      727.03     21.89 o 
   7  27  -3      364.87      368.13     18.79 o 
   9  27  -3      158.57      157.36     26.43 o 
  -4  28  -3      106.41      112.98     14.71 o 
  -2  28  -3      807.67      786.31     47.71 o 
   0  28  -3      413.65      400.50     16.06 o 
   2  28  -3      196.67      192.01     12.01 o 
   4  28  -3      423.32      429.76     16.42 o 
   6  28  -3      628.71      645.91     24.22 o 
   8  28  -3      307.35      280.20     24.73 o 
  -5  29  -3      191.49      201.01     19.10 o 
  -3  29  -3      650.43      652.11     29.48 o 
  -1  29  -3      484.99      502.46     38.59 o 
   1  29  -3      299.93      277.68     14.54 o 
   3  29  -3       72.96       84.12      8.66 o 
   5  29  -3      911.81      933.77     30.07 o 
   7  29  -3      308.36      313.36     18.57 o 
  -4  30  -3      237.13      261.21     21.21 o 
  -2  30  -3      429.34      467.96     25.07 o 
   0  30  -3      718.55      740.16     31.37 o 
   2  30  -3      184.57      194.89     12.67 o 
   4  30  -3       47.23       51.39      7.81 o 
   6  30  -3      194.01      177.48     14.56 o 
  -3  31  -3      159.10      129.19     16.04 o 
  -1  31  -3      692.87      688.06     30.52 o 
   1  31  -3       19.96       11.12      8.71 o 
   3  31  -3       90.57       90.53      9.63 o 
   5  31  -3       20.16        9.56      8.10 o 
   7  31  -3      218.61      218.65     19.50 o 
  -2  32  -3       76.79       73.18     13.42 o 
   0  32  -3        5.92        3.88      8.96 o 
   2  32  -3      163.15      172.29     16.99 o 
   4  32  -3      143.65      142.20     12.87 o 
   6  32  -3       47.04       52.55     10.48 o 
  -1  33  -3       26.87       39.56     11.55 o 
   1  33  -3        7.37        6.38      9.92 o 
   3  33  -3       21.11       28.72      7.16 o 
   5  33  -3      188.87      199.91     15.44 o 
   0  34  -3      175.95      208.25     19.27 o 
   2  34  -3       76.59       91.99     13.84 o 
   4  34  -3      125.84      166.77     14.34 o 
 -10   0  -2     1743.80     1716.11     69.70 o 
  -8   0  -2     6435.96     6537.64    200.57 o 
  -6   0  -2     7355.25     7227.76    161.11 o 
  -2   0  -2     1802.57     1980.36     42.67 o 
   0   0  -2     2397.84     2537.57     51.72 o 
   2   0  -2    69976.52    68772.51   1503.79 o 
   4   0  -2    12018.90    12321.42    260.30 o 
   6   0  -2     4382.12     4228.74    125.11 o 
   8   0  -2     1926.39     1815.42     61.54 o 
  10   0  -2      314.44      353.23     27.04 o 
  12   0  -2     1884.38     1919.48     74.96 o 
 -11   1  -2      283.40      320.98     21.80 o 
  -9   1  -2      850.15      851.54     29.88 o 
  -7   1  -2     1822.98     1833.68     35.35 o 
  -5   1  -2     7314.85     7357.03    120.77 o 
  -3   1  -2      627.13      638.60     11.49 o 
  -1   1  -2      766.44      834.05     12.42 o 
   1   1  -2    60285.43    59344.94    805.57 o 
   3   1  -2    68382.01    67930.49    901.57 o 
   5   1  -2     8258.11     8390.95    126.77 o 
   7   1  -2     1592.57     1536.11     37.74 o 
   9   1  -2       79.86       71.08      9.30 o 
  11   1  -2     1870.15     1832.54     48.19 o 
  13   1  -2      641.70      604.60     26.36 o 
 -10   2  -2      525.80      538.81     25.05 o 
  -8   2  -2      332.08      342.88     19.02 o 
  -6   2  -2     1193.38     1158.36     26.21 o 
  -4   2  -2     5982.70     6276.54    100.18 o 
  -2   2  -2     4125.98     4274.02     51.22 o 
   0   2  -2     2111.04     2117.40     30.91 o 
   2   2  -2     9906.56     9910.98    149.65 o 
   4   2  -2      218.61      212.88      6.80 o 
   6   2  -2     1929.44     1863.56     49.30 o 
   8   2  -2      455.48      462.61     18.53 o 
  10   2  -2       80.73       75.85     10.04 o 
  12   2  -2      150.45      163.30     15.36 o 
 -11   3  -2       77.16       95.57     14.07 o 
  -9   3  -2        4.64       -6.39      7.09 o 
  -7   3  -2      558.24      553.13     14.17 o 
  -5   3  -2     1522.05     1656.71     33.43 o 
  -3   3  -2     4114.51     4662.54     70.01 o 
  -1   3  -2     2988.64     3039.85     40.64 o 
   1   3  -2     2404.17     2270.94     30.25 o 
   3   3  -2    39657.19    40151.43    614.88 o 
   5   3  -2     2079.92     2295.60     39.58 o 
   7   3  -2      367.29      420.33     15.73 o 
   9   3  -2       48.80       35.50      7.91 o 
  11   3  -2       18.78       21.69      8.74 o 
  13   3  -2      507.91      516.77     28.90 o 
 -10   4  -2       83.98       70.72     12.03 o 
  -8   4  -2      747.97      768.26     21.98 o 
  -6   4  -2      510.21      483.36     14.00 o 
  -4   4  -2     1271.62     1292.83     23.58 o 
  -2   4  -2     4234.33     4240.18     54.17 o 
   0   4  -2      189.41      185.75      4.69 o 
   2   4  -2     1718.80     1660.82     24.88 o 
   4   4  -2     8555.98     8801.64    151.86 o 
   6   4  -2     3373.46     3635.66     61.94 o 
   8   4  -2      801.44      803.16     24.76 o 
  10   4  -2      273.64      287.29     16.80 o 
  12   4  -2      368.73      360.16     21.21 o 
 -11   5  -2      501.95      504.53     31.03 o 
  -9   5  -2     1203.21     1210.60     36.92 o 
  -7   5  -2      212.18      198.45     10.93 o 
  -5   5  -2     7315.42     7459.83    123.27 o 
  -3   5  -2     2072.54     1970.48     30.95 o 
  -1   5  -2     2177.62     2246.53     30.95 o 
   1   5  -2     9581.00     9815.18    129.10 o 
   3   5  -2    18846.48    18947.22    320.88 o 
   5   5  -2    19455.44    19793.11    309.15 o 
   7   5  -2     1355.38     1294.65     32.85 o 
   9   5  -2     1002.43      979.32     30.66 o 
  11   5  -2     1150.61     1121.08     34.25 o 
  13   5  -2      217.23      200.54     20.37 o 
 -10   6  -2     1078.96     1199.19     45.26 o 
  -8   6  -2      231.60      247.72     12.87 o 
  -6   6  -2     1703.09     1660.80     36.67 o 
  -4   6  -2     8539.06     8365.15    131.89 o 
  -2   6  -2     2101.41     2212.97     27.84 o 
   0   6  -2     8329.38     8446.71    121.68 o 
   2   6  -2     6490.10     6442.80    100.96 o 
   4   6  -2     3544.41     3340.20     64.92 o 
   6   6  -2       86.88       83.19      4.81 o 
   8   6  -2      428.78      435.17     18.11 o 
  10   6  -2      266.70      266.45     16.25 o 
  12   6  -2      513.44      523.28     28.00 o 
 -11   7  -2      584.29      592.49     31.76 o 
  -9   7  -2      438.03      492.83     37.58 o 
  -7   7  -2      700.29      753.28     22.98 o 
  -5   7  -2     4660.59     4446.04     93.23 o 
  -3   7  -2      405.51      394.98      9.01 o 
  -1   7  -2      546.01      437.92      9.79 o 
   1   7  -2     5274.98     5605.28    110.26 o 
   3   7  -2    10190.34     9911.41    186.05 o 
   5   7  -2     3797.99     3700.20     63.09 o 
   7   7  -2     8548.07     8770.52    158.91 o 
   9   7  -2      417.53      426.54     18.13 o 
  11   7  -2      964.54      956.79     31.95 o 
  13   7  -2     1054.06     1001.19     41.09 o 
 -10   8  -2      301.30      333.67     35.40 o 
  -8   8  -2      156.98      162.30     12.26 o 
  -6   8  -2     1299.33     1337.04     38.51 o 
  -4   8  -2     8211.46     8495.81    136.04 o 
  -2   8  -2     4967.94     5272.81     77.48 o 
   0   8  -2     4471.29     4470.36     79.00 o 
   2   8  -2     5610.86     5391.94     96.15 o 
   4   8  -2     3701.19     3782.28     78.32 o 
   6   8  -2     6805.66     6988.71    112.42 o 
   8   8  -2      485.88      462.17     18.53 o 
  10   8  -2      481.92      463.10     20.12 o 
  12   8  -2      726.21      781.42     34.48 o 
 -11   9  -2       10.87        5.61     11.96 o 
  -9   9  -2      266.57      273.33     32.74 o 
  -7   9  -2      204.31      215.06     12.73 o 
  -5   9  -2      589.82      579.30     18.51 o 
  -3   9  -2     1787.27     1832.52     37.01 o 
  -1   9  -2      247.96      282.13      8.34 o 
   1   9  -2     2231.47     2358.24     41.61 o 
   3   9  -2     4417.60     4436.53     80.63 o 
   5   9  -2     1457.75     1429.43     25.99 o 
   7   9  -2      447.99      456.14     12.96 o 
   9   9  -2      138.25      139.12     11.37 o 
  11   9  -2        3.19        5.45     10.20 o 
  13   9  -2      128.02       97.65     16.46 o 
 -10  10  -2      209.07      182.57     19.44 o 
  -8  10  -2       67.10       83.39      9.61 o 
  -6  10  -2      394.43      438.18     16.87 o 
  -4  10  -2      882.45      849.29     18.23 o 
  -2  10  -2     3353.93     3907.11     64.70 o 
   0  10  -2     2462.24     2583.27     48.23 o 
   2  10  -2      348.30      336.70     11.05 o 
   4  10  -2       40.28       49.49      4.85 o 
   6  10  -2       47.32       64.06      5.02 o 
   8  10  -2     1021.67     1074.60     24.98 o 
  10  10  -2      104.15      100.86     13.75 o 
  12  10  -2      190.00      194.15     21.09 o 
  -9  11  -2      722.60      760.23     37.55 o 
  -7  11  -2     1373.01     1316.46     34.48 o 
  -5  11  -2      833.26      811.77     20.65 o 
  -3  11  -2     2335.72     2185.17     38.47 o 
  -1  11  -2     3261.67     3250.64     52.43 o 
   1  11  -2     3281.49     3442.03     71.70 o 
   3  11  -2     6519.84     6640.59    111.58 o 
   5  11  -2     4839.46     4994.68     79.71 o 
   7  11  -2      253.91      261.75     10.13 o 
   9  11  -2       73.21       64.78      9.22 o 
  11  11  -2      529.32      478.15     26.59 o 
  13  11  -2      259.24      276.98     23.80 o 
 -10  12  -2      742.05      739.75     34.53 o 
  -8  12  -2      629.92      593.99     22.05 o 
  -6  12  -2      534.03      489.92     19.23 o 
  -4  12  -2     8886.97     8995.08    147.17 o 
  -2  12  -2     7559.96     7857.55    125.15 o 
   0  12  -2     3824.74     3631.80     66.18 o 
   2  12  -2     1104.07     1070.76     26.18 o 
   4  12  -2     2893.16     2688.71     57.50 o 
   6  12  -2     2341.04     2339.91     46.60 o 
   8  12  -2      928.14      942.30     22.61 o 
  10  12  -2      837.21      744.59     31.63 o 
  12  12  -2     1221.40     1244.75     46.76 o 
  -9  13  -2      365.10      453.78     25.89 o 
  -7  13  -2      138.32      151.80     14.55 o 
  -5  13  -2     2612.36     2574.23     51.69 o 
  -3  13  -2     1777.12     1629.27     30.55 o 
  -1  13  -2     7738.91     7639.05    125.25 o 
   1  13  -2     6506.83     6579.00    111.06 o 
   3  13  -2     1820.15     1600.84     31.53 o 
   5  13  -2     2183.51     2130.06     41.79 o 
   7  13  -2      983.17      953.74     25.09 o 
   9  13  -2      573.99      566.41     25.35 o 
  11  13  -2      715.17      704.47     32.05 o 
 -10  14  -2      504.23      544.83     29.40 o 
  -8  14  -2      945.23      997.32     30.90 o 
  -6  14  -2      757.06      749.41     23.36 o 
  -4  14  -2     2273.93     2318.51     41.50 o 
  -2  14  -2     2355.79     2432.43     42.25 o 
   0  14  -2      482.30      366.81     43.02 o 
   2  14  -2    10999.50    11132.33    211.90 o 
   4  14  -2     2442.86     2464.61     47.49 o 
   6  14  -2      267.20      238.70      9.28 o 
   8  14  -2      663.10      655.16     19.87 o 
  10  14  -2     1384.54     1373.96     46.16 o 
  12  14  -2      690.79      741.62     35.26 o 
  -9  15  -2      264.32      308.78     18.47 o 
  -7  15  -2      523.20      520.81     20.49 o 
  -5  15  -2      575.90      551.39     19.70 o 
  -3  15  -2     5255.29     5328.81     88.10 o 
  -1  15  -2      375.25      411.93     11.18 o 
   1  15  -2     1746.95     1787.00     34.51 o 
   3  15  -2     1940.06     1974.70     35.18 o 
   5  15  -2     1008.01      906.24     21.48 o 
   7  15  -2      660.38      672.22     17.65 o 
   9  15  -2      491.47      468.22     23.38 o 
  11  15  -2       67.98       76.13     15.80 o 
 -10  16  -2      199.07      195.21     20.24 o 
  -8  16  -2      243.33      224.06     15.15 o 
  -6  16  -2      554.67      523.01     19.86 o 
  -4  16  -2       86.28       92.37      6.30 o 
  -2  16  -2     1512.89     1691.56     35.13 o 
   0  16  -2     2045.00     2067.24     45.31 o 
   2  16  -2     4200.42     5033.55    113.60 o 
   4  16  -2     1304.79     1310.79     27.69 o 
   6  16  -2       14.09       13.21      3.67 o 
   8  16  -2       20.21       17.79      8.10 o 
  10  16  -2      265.84      274.58     20.93 o 
  12  16  -2       12.07        7.15     11.21 o 
  -9  17  -2       68.20       54.33     10.20 o 
  -7  17  -2       39.54       31.64      7.46 o 
  -5  17  -2      545.65      560.10     17.15 o 
  -3  17  -2      473.93      471.32     14.23 o 
  -1  17  -2      956.82      931.81     24.95 o 
   1  17  -2     3351.51     3512.59     65.52 o 
   3  17  -2     1001.36     1018.96     20.58 o 
   5  17  -2      215.05      198.26      8.38 o 
   7  17  -2       41.01       34.15      6.01 o 
   9  17  -2      291.49      269.95     19.36 o 
  11  17  -2      368.50      398.87     24.99 o 
  -8  18  -2      182.62      170.27     13.93 o 
  -6  18  -2      788.30      739.98     24.41 o 
  -4  18  -2     1430.88     1324.23     29.53 o 
  -2  18  -2     3773.14     3586.87     61.12 o 
   0  18  -2     1825.64     1791.36     41.43 o 
   2  18  -2     2716.46     2654.25     50.51 o 
   4  18  -2     1749.06     1740.31     31.76 o 
   6  18  -2      672.08      659.52     19.96 o 
   8  18  -2      569.27      615.11     25.25 o 
  10  18  -2     1145.87     1077.63     39.50 o 
  -9  19  -2      991.62      991.40     32.88 o 
  -7  19  -2      426.41      445.72     19.49 o 
  -5  19  -2      293.11      295.99     12.90 o 
  -3  19  -2     3669.60     3627.89     62.33 o 
  -1  19  -2     1503.50     1406.38     29.06 o 
   1  19  -2     1282.82     1278.17     29.63 o 
   3  19  -2     4340.46     4293.51     72.64 o 
   5  19  -2     1281.28     1229.88     32.85 o 
   7  19  -2     1936.97     1926.51     44.83 o 
   9  19  -2     1333.27     1305.05     41.48 o 
  11  19  -2      280.40      305.70     22.34 o 
  -8  20  -2     1405.40     1472.30     41.92 o 
  -6  20  -2      748.85      728.57     24.55 o 
  -4  20  -2     1804.17     1777.76     38.07 o 
  -2  20  -2     2791.90     2679.66     52.89 o 
   0  20  -2     1664.66     1562.49     32.53 o 
   2  20  -2     5166.89     5405.31     96.50 o 
   4  20  -2     3340.63     3262.54     56.87 o 
   6  20  -2      352.72      343.82     14.89 o 
   8  20  -2      798.54      817.11     31.75 o 
  10  20  -2     1591.07     1622.44     56.32 o 
  -9  21  -2      118.64      105.12     13.46 o 
  -7  21  -2      541.44      511.41     20.99 o 
  -5  21  -2      108.14      126.05      8.92 o 
  -3  21  -2      122.51      126.78      7.97 o 
  -1  21  -2       89.97       92.42      6.10 o 
   1  21  -2     1387.52     1340.11     27.86 o 
   3  21  -2     1557.34     1554.54     30.68 o 
   5  21  -2      454.08      470.45     15.09 o 
   7  21  -2      606.47      583.74     20.65 o 
   9  21  -2      745.99      691.27     30.28 o 
  11  21  -2      195.79      178.01     18.52 o 
  -8  22  -2       64.68       55.44     11.06 o 
  -6  22  -2       65.71       60.78      9.40 o 
  -4  22  -2      138.51      132.05      9.87 o 
  -2  22  -2      594.88      599.37     18.30 o 
   0  22  -2      216.34      217.78     10.25 o 
   2  22  -2      783.87      753.47     18.76 o 
   4  22  -2       20.96       21.89      5.06 o 
   6  22  -2      353.18      324.14     15.30 o 
   8  22  -2      376.00      412.37     22.22 o 
  10  22  -2        1.06        5.57      9.16 o 
  -7  23  -2       60.91       42.19      9.82 o 
  -5  23  -2      199.63      213.82     12.58 o 
  -3  23  -2      375.23      355.58     20.47 o 
  -1  23  -2      131.09      128.02      8.05 o 
   1  23  -2       72.17       84.53      7.41 o 
   3  23  -2      461.76      446.49     14.73 o 
   5  23  -2      469.13      414.33     14.91 o 
   7  23  -2      716.97      656.87     22.47 o 
   9  23  -2      600.38      614.84     28.11 o 
  -8  24  -2      167.42      159.87     15.25 o 
  -6  24  -2      238.31      217.81     15.16 o 
  -4  24  -2     1795.31     1728.39     41.35 o 
  -2  24  -2      536.02      521.00     23.79 o 
   0  24  -2     1064.99     1010.35     27.41 o 
   2  24  -2     1229.10     1249.74     31.90 o 
   4  24  -2      198.13      190.13     10.72 o 
   6  24  -2      341.18      326.86     16.26 o 
   8  24  -2      361.72      342.70     22.18 o 
  10  24  -2       58.23       49.72     20.27 o 
  -7  25  -2      263.64      260.25     26.09 o 
  -5  25  -2      305.03      306.28     20.93 o 
  -3  25  -2       94.99       96.53     12.66 o 
  -1  25  -2      413.01      384.51     20.71 o 
   1  25  -2      324.30      289.81     13.74 o 
   3  25  -2     2103.85     2120.55     44.81 o 
   5  25  -2     1025.36     1059.17     26.86 o 
   7  25  -2      268.25      282.84     15.85 o 
   9  25  -2      404.48      434.53     26.25 o 
  -6  26  -2      345.47      382.91     30.15 o 
  -4  26  -2      586.96      579.93     26.47 o 
  -2  26  -2     1976.27     2046.42     56.41 o 
   0  26  -2     1410.77     1412.90     33.93 o 
   2  26  -2       41.13       44.40      7.12 o 
   4  26  -2      379.67      387.25     15.12 o 
   6  26  -2      830.47      851.93     23.93 o 
   8  26  -2      295.08      329.82     22.63 o 
  -7  27  -2      379.10      363.66     37.97 o 
  -5  27  -2      640.26      639.07     28.92 o 
  -3  27  -2      202.07      242.22     18.98 o 
  -1  27  -2      203.86      182.15     15.78 o 
   1  27  -2     1291.44     1314.67     33.22 o 
   3  27  -2      724.76      714.20     20.90 o 
   5  27  -2     1214.85     1172.00     29.38 o 
   7  27  -2      194.65      195.33     17.40 o 
   9  27  -2      122.99      147.63     17.53 o 
  -6  28  -2       33.00       40.78     14.64 o 
  -4  28  -2       48.10       47.41     11.38 o 
  -2  28  -2      121.92      105.42     13.55 o 
   0  28  -2      222.10      235.03     17.58 o 
   2  28  -2     1059.24     1020.31     28.88 o 
   4  28  -2      268.61      265.18     15.91 o 
   6  28  -2      215.60      182.86     12.05 o 
   8  28  -2       81.92       68.44     13.33 o 
  -5  29  -2       23.88       22.79     10.08 o 
  -3  29  -2       56.25       58.16     12.14 o 
  -1  29  -2      837.00      790.14     31.43 o 
   1  29  -2      127.80      117.93      9.12 o 
   3  29  -2       97.14       75.89      8.30 o 
   5  29  -2      141.52      145.63     10.81 o 
   7  29  -2       34.75       14.80      9.95 o 
  -4  30  -2      122.83      142.15     16.29 o 
  -2  30  -2       61.47       81.29     13.01 o 
   0  30  -2      132.94      124.19     14.35 o 
   2  30  -2      215.80      214.44     13.02 o 
   4  30  -2      169.93      139.80     10.75 o 
   6  30  -2      320.83      299.93     17.78 o 
  -3  31  -2      117.58      122.05     15.76 o 
  -1  31  -2      221.85      241.25     19.56 o 
   1  31  -2      287.83      259.32     19.30 o 
   3  31  -2      476.79      503.68     18.24 o 
   5  31  -2      582.36      622.28     21.06 o 
   7  31  -2       10.17       16.45      9.72 o 
  -4  32  -2      148.86      157.60     17.46 o 
  -2  32  -2      208.21      222.00     19.46 o 
   0  32  -2      204.05      224.34     18.74 o 
   2  32  -2      445.99      449.31     24.78 o 
   4  32  -2      338.55      328.90     15.80 o 
   6  32  -2      124.42      109.10     12.37 o 
  -3  33  -2      135.30      128.68     16.39 o 
  -1  33  -2      238.78      268.91     21.31 o 
   1  33  -2      378.28      373.19     23.74 o 
   3  33  -2      457.41      468.13     18.11 o 
   5  33  -2      417.13      424.54     22.12 o 
  -2  34  -2       70.93       65.09     13.81 o 
   0  34  -2      236.52      225.83     19.83 o 
   2  34  -2       53.23       38.35     10.91 o 
   4  34  -2      591.69      618.62     21.59 o 
   1  35  -2       34.58       32.86     16.62 o 
 -11   1  -1      411.77      402.97     23.19 o 
  -9   1  -1      772.00      762.02     26.58 o 
  -7   1  -1      803.17      786.04     17.39 o 
  -5   1  -1     2133.03     2204.05     38.88 o 
  -3   1  -1      167.15      149.07      3.75 o 
  -1   1  -1     2028.74     2042.02     25.91 o 
   1   1  -1    16720.52    14258.51    457.30 o 
   3   1  -1     4279.08     4518.14     59.36 o 
   5   1  -1      690.24      664.61     18.90 o 
   7   1  -1      475.47      475.42     17.29 o 
   9   1  -1      918.75      922.53     28.30 o 
  11   1  -1      269.07      268.26     17.60 o 
  13   1  -1      355.66      339.47     21.81 o 
 -12   2  -1      128.66      124.77     15.16 o 
 -10   2  -1      550.68      592.97     24.35 o 
  -8   2  -1     1652.44     1670.70     35.45 o 
  -6   2  -1     6999.48     7121.67    111.35 o 
  -4   2  -1      391.31      387.04      9.82 o 
  -2   2  -1     4913.83     5049.97     60.77 o 
   0   2  -1    18612.05    18261.06    265.15 o 
   2   2  -1    12533.69    12664.38    173.50 o 
   4   2  -1     1651.73     1689.83     26.21 o 
   6   2  -1     3225.80     3173.26     68.82 o 
   8   2  -1      508.45      473.77     17.39 o 
  10   2  -1       16.65       12.91      7.68 o 
  12   2  -1      467.15      471.64     23.09 o 
 -11   3  -1      780.65      749.92     28.96 o 
  -9   3  -1      403.82      381.82     18.63 o 
  -7   3  -1      950.97      917.74     23.23 o 
  -5   3  -1    17685.13    17906.46    276.90 o 
  -3   3  -1      335.67      448.04      8.57 o 
  -1   3  -1    15421.35    15487.29    182.70 o 
   1   3  -1     3654.34     3853.57     61.08 o 
   3   3  -1    15004.52    15957.93    212.76 o 
   5   3  -1     5825.95     6105.59    123.75 o 
   7   3  -1     4399.72     4211.43     89.67 o 
   9   3  -1     2088.76     1986.06     50.55 o 
  11   3  -1     2169.34     2183.41     55.91 o 
  13   3  -1      222.95      251.31     22.30 o 
 -12   4  -1      263.40      271.05     20.43 o 
 -10   4  -1      549.97      572.95     24.44 o 
  -8   4  -1     1246.06     1214.92     28.13 o 
  -6   4  -1     7801.42     7866.42    139.72 o 
  -4   4  -1    16240.92    16798.27    247.76 o 
  -2   4  -1     6094.61     5854.71     80.94 o 
   0   4  -1    27890.67    28274.17    382.43 o 
   2   4  -1    53172.09    53623.72    825.21 o 
   4   4  -1    38536.63    38227.98    588.81 o 
   6   4  -1     6176.35     6126.97    122.55 o 
   8   4  -1     2238.07     2251.34     52.25 o 
  10   4  -1      465.94      457.07     29.01 o 
  12   4  -1      749.69      752.85     46.43 o 
 -11   5  -1      210.79      220.64     17.52 o 
  -9   5  -1     1199.43     1233.51     36.38 o 
  -7   5  -1     3669.57     3777.17     68.75 o 
  -5   5  -1     1639.27     1608.35     31.49 o 
  -3   5  -1     3522.98     3457.58     59.50 o 
  -1   5  -1    11405.42    11787.09    165.92 o 
   1   5  -1    57451.00    56209.78    809.48 o 
   3   5  -1    15651.91    16341.41    204.02 o 
   5   5  -1      123.95      112.02      6.77 o 
   7   5  -1     3631.91     3729.26     78.08 o 
   9   5  -1      483.53      464.05     19.38 o 
  11   5  -1      429.17      384.07     20.61 o 
  13   5  -1      202.30      191.22     20.35 o 
 -12   6  -1      159.21      189.02     20.81 o 
 -10   6  -1       15.55       10.67      7.60 o 
  -8   6  -1      645.18      653.73     19.43 o 
  -6   6  -1     3411.45     3408.41     64.80 o 
  -4   6  -1     3661.14     3906.31     66.05 o 
  -2   6  -1     5576.70     5715.72     79.48 o 
   0   6  -1     6965.81     6987.27    100.08 o 
   2   6  -1     2504.59     2535.79     37.47 o 
   4   6  -1     2100.21     2112.92     36.47 o 
   6   6  -1     3807.94     3942.20     82.61 o 
   8   6  -1      288.26      296.47     14.73 o 
  10   6  -1      150.51      139.85     12.21 o 
  12   6  -1      132.00      137.86     16.62 o 
 -11   7  -1      288.09      279.65     23.20 o 
  -9   7  -1      163.40      130.35     14.98 o 
  -7   7  -1      103.98      119.97      9.30 o 
  -5   7  -1     6084.69     6619.98    120.48 o 
  -3   7  -1     4477.30     4594.10     67.99 o 
  -1   7  -1     9877.86     9958.37    152.29 o 
   1   7  -1     1460.86     1418.17     21.97 o 
   3   7  -1     1139.89     1161.75     19.03 o 
   5   7  -1     2515.10     2799.79     52.30 o 
   7   7  -1      277.27      300.04     13.32 o 
   9   7  -1      149.51      158.82     12.55 o 
  11   7  -1      172.16      180.02     17.46 o 
  13   7  -1       46.21       37.49     12.40 o 
 -10   8  -1      177.77      180.80     18.18 o 
  -8   8  -1      326.67      332.72     15.84 o 
  -6   8  -1     4276.93     4044.95     85.90 o 
  -4   8  -1    11603.49    12144.70    215.26 o 
  -2   8  -1      342.07      398.32      7.86 o 
   0   8  -1     5264.93     5312.37     84.77 o 
   2   8  -1      270.39      258.60      7.44 o 
   4   8  -1     3851.02     3825.67     63.01 o 
   6   8  -1    10844.12    10798.54    187.71 o 
   8   8  -1     1450.36     1436.35     37.11 o 
  10   8  -1      767.20      799.61     26.60 o 
  12   8  -1      371.43      351.01     24.56 o 
 -11   9  -1      399.09      374.13     26.64 o 
  -9   9  -1     1540.85     1630.11     42.86 o 
  -7   9  -1     1718.79     1686.23     39.58 o 
  -5   9  -1     8668.35     8846.47    158.40 o 
  -3   9  -1    10039.44    10178.32    161.33 o 
  -1   9  -1       22.36       13.04      4.06 o 
   1   9  -1     9099.05     9229.40    145.34 o 
   3   9  -1     3985.14     3912.67     57.57 o 
   5   9  -1     2806.39     2856.90     55.00 o 
   7   9  -1     5483.94     5670.15    118.70 o 
   9   9  -1     1424.98     1420.66     38.27 o 
  11   9  -1      745.71      789.59     33.17 o 
 -10  10  -1      562.70      606.82     29.40 o 
  -8  10  -1      184.08      192.82     12.42 o 
  -6  10  -1     4465.27     4471.88     94.93 o 
  -4  10  -1    13036.92    13323.00    233.60 o 
  -2  10  -1     2591.63     2456.62     47.07 o 
   0  10  -1     1888.71     1697.91     31.76 o 
   2  10  -1      676.27      617.76     13.05 o 
   4  10  -1     2727.71     2781.54     49.81 o 
   6  10  -1     1968.51     1891.98     36.61 o 
   8  10  -1     1750.20     1741.56     43.57 o 
  10  10  -1      172.36      199.36     24.93 o 
  12  10  -1      168.95      164.08     18.13 o 
 -11  11  -1      276.35      300.53     24.52 o 
  -9  11  -1       27.34       37.50      7.72 o 
  -7  11  -1      713.05      711.98     22.93 o 
  -5  11  -1     4974.78     4867.03     87.42 o 
  -3  11  -1     1265.53     1177.52     24.11 o 
  -1  11  -1     3605.06     3527.18     59.32 o 
   1  11  -1     8953.47     8975.42    140.70 o 
   3  11  -1     6919.76     6936.51    103.48 o 
   5  11  -1     4489.46     4543.38     80.31 o 
   7  11  -1     2101.70     2004.58     39.77 o 
   9  11  -1      924.90      939.68     33.85 o 
  11  11  -1      959.72      956.66     37.32 o 
 -10  12  -1      227.53      217.51     20.21 o 
  -8  12  -1     1249.67     1341.80     36.29 o 
  -6  12  -1      834.75      845.50     21.49 o 
  -4  12  -1     2219.19     2374.50     42.31 o 
  -2  12  -1     4609.07     5076.29     90.05 o 
   0  12  -1      121.37       98.11      5.60 o 
   2  12  -1     1998.00     2015.56     43.18 o 
   4  12  -1      890.40     1106.08     26.01 o 
   6  12  -1     1407.87     1457.40     30.83 o 
   8  12  -1      248.94      274.85     14.39 o 
  10  12  -1      803.96      806.59     33.60 o 
  12  12  -1      144.82      150.76     18.37 o 
 -11  13  -1       95.57       81.97     15.00 o 
  -9  13  -1      160.84      171.80     13.19 o 
  -7  13  -1       44.70       47.14      7.93 o 
  -5  13  -1      442.55      481.81     14.19 o 
  -3  13  -1     1668.02     1789.78     35.79 o 
  -1  13  -1      547.59      583.83     13.77 o 
   1  13  -1     3093.27     3424.46     54.02 o 
   3  13  -1      356.33      382.36      7.95 o 
   5  13  -1      329.98      301.27      9.54 o 
   7  13  -1       11.83       19.30      3.88 o 
   9  13  -1      290.58      272.67     25.08 o 
  11  13  -1      370.04      334.59     24.17 o 
 -10  14  -1      118.80      104.20     15.03 o 
  -8  14  -1      393.67      335.10     17.36 o 
  -6  14  -1      115.49      106.13      9.13 o 
  -4  14  -1     2980.78     3001.08     52.47 o 
  -2  14  -1     1525.67     1509.61     26.83 o 
   0  14  -1      813.44      724.97     16.19 o 
   2  14  -1     4696.50     5062.19     88.29 o 
   4  14  -1      537.25      535.72     13.05 o 
   6  14  -1      772.33      719.51     17.80 o 
   8  14  -1      212.20      181.70     12.43 o 
  10  14  -1       65.02       58.09      9.85 o 
  12  14  -1      207.89      241.16     31.92 o 
 -11  15  -1      308.62      325.60     25.69 o 
  -9  15  -1      365.18      383.70     18.97 o 
  -7  15  -1      739.10      793.42     24.49 o 
  -5  15  -1     2781.22     2781.09     52.96 o 
  -3  15  -1      808.09      786.66     15.62 o 
  -1  15  -1     4424.96     4622.81     85.33 o 
   1  15  -1     6115.07     6342.00    102.82 o 
   3  15  -1     2430.31     2458.11     51.56 o 
   5  15  -1      470.30      421.27     11.80 o 
   7  15  -1     1135.36     1071.78     27.10 o 
   9  15  -1     2558.08     2585.22     69.23 o 
  11  15  -1      889.28      884.21     56.13 o 
 -10  16  -1      566.44      542.11     28.17 o 
  -8  16  -1      835.76      913.49     28.51 o 
  -6  16  -1     2707.28     2776.01     64.00 o 
  -4  16  -1     3199.57     3248.67     62.32 o 
  -2  16  -1     2048.03     2024.35     35.52 o 
   0  16  -1     4218.46     4055.62     67.31 o 
   2  16  -1     5621.26     5576.56     97.95 o 
   4  16  -1     1577.97     1429.11     33.11 o 
   6  16  -1     1133.49     1137.55     25.75 o 
   8  16  -1     1022.04     1010.63     35.36 o 
  10  16  -1      860.85      855.74     33.58 o 
  -9  17  -1      243.77      280.11     17.00 o 
  -7  17  -1      743.17      761.01     24.06 o 
  -5  17  -1      372.99      357.02     14.39 o 
  -3  17  -1     3943.97     3892.18     65.28 o 
  -1  17  -1     4040.21     3952.24     70.39 o 
   1  17  -1      751.37      641.29     34.28 o 
   3  17  -1     2374.80     2253.88     44.84 o 
   5  17  -1      715.00      702.41     16.73 o 
   7  17  -1      639.73      637.79     19.42 o 
   9  17  -1     1939.57     1882.76     53.78 o 
  11  17  -1      455.93      491.81     34.69 o 
 -10  18  -1      305.02      347.37     24.50 o 
  -8  18  -1      331.18      358.62     17.63 o 
  -6  18  -1      206.38      203.01     12.20 o 
  -4  18  -1      737.97      738.20     16.68 o 
  -2  18  -1     1107.49     1115.33     24.72 o 
   0  18  -1      131.47      152.27      5.52 o 
   2  18  -1     1197.94     1123.37     25.00 o 
   4  18  -1     1148.10     1153.30     28.93 o 
   6  18  -1       75.18       69.24      7.29 o 
   8  18  -1      778.62      783.58     30.03 o 
  10  18  -1      683.72      717.52     30.74 o 
  -9  19  -1       47.81       61.22     10.06 o 
  -7  19  -1      283.76      273.77     15.02 o 
  -5  19  -1     1017.41     1014.37     24.92 o 
  -3  19  -1     2047.39     2094.60     37.60 o 
  -1  19  -1        0.08       11.46      4.96 o 
   1  19  -1      218.06      256.37     12.02 o 
   3  19  -1      370.72      409.16     12.71 o 
   5  19  -1      249.69      260.80     11.93 o 
   7  19  -1       16.99       11.77      5.51 o 
   9  19  -1       53.32       70.84     12.04 o 
  11  19  -1       88.99       78.08     17.98 o 
 -10  20  -1      107.94      115.71     15.87 o 
  -8  20  -1       22.06       13.58      6.70 o 
  -6  20  -1      681.75      674.75     22.18 o 
  -4  20  -1      456.84      464.77     12.14 o 
  -2  20  -1       30.60       30.58      5.44 o 
   0  20  -1      277.57      233.43      7.08 o 
   2  20  -1      911.03     1005.12     22.75 o 
   4  20  -1      461.06      485.23     16.51 o 
   6  20  -1      706.75      700.99     21.60 o 
   8  20  -1      339.76      360.19     19.56 o 
  10  20  -1       51.92       39.16     10.78 o 
  -9  21  -1      146.07      148.38     14.88 o 
  -7  21  -1      399.51      391.17     17.55 o 
  -5  21  -1       66.64       61.65      6.28 o 
  -3  21  -1     1127.97     1125.39     28.97 o 
  -1  21  -1      910.04      827.13     23.13 o 
   1  21  -1     1012.69     1032.11     26.59 o 
   3  21  -1      476.85      458.52     13.14 o 
   5  21  -1      556.24      577.30     19.52 o 
   7  21  -1      591.82      595.30     20.62 o 
   9  21  -1     1099.66     1019.27     37.45 o 
  -8  22  -1      796.76      796.73     30.80 o 
  -6  22  -1     1247.35     1270.24     35.14 o 
  -4  22  -1      761.99      740.86     19.35 o 
  -2  22  -1     1281.83     1240.70     32.06 o 
   0  22  -1     1207.25     1266.15     23.95 o 
   2  22  -1     2622.72     2620.17     50.51 o 
   4  22  -1     1236.87     1280.21     32.71 o 
   6  22  -1      407.90      429.72     17.42 o 
   8  22  -1      425.77      443.82     22.37 o 
  10  22  -1      306.53      351.10     23.44 o 
  -9  23  -1      190.08      192.64     16.84 o 
  -7  23  -1      319.23      344.41     18.82 o 
  -5  23  -1      420.52      438.28     16.37 o 
  -3  23  -1     3939.99     3788.32     92.16 o 
  -1  23  -1      671.59      650.77     24.56 o 
   1  23  -1     1764.12     1716.05     34.83 o 
   3  23  -1     1778.71     1715.89     36.84 o 
   5  23  -1     1865.59     1801.98     43.43 o 
   7  23  -1      909.57      907.66     32.45 o 
   9  23  -1      300.23      304.39     21.07 o 
  -8  24  -1      601.22      608.86     25.81 o 
  -6  24  -1      530.19      575.52     22.30 o 
  -4  24  -1     2309.16     2532.67     67.26 o 
  -2  24  -1     1812.11     1801.76     51.62 o 
   0  24  -1      187.48      180.16      7.93 o 
   2  24  -1     1062.17     1035.12     27.60 o 
   4  24  -1      945.50      873.79     23.18 o 
   6  24  -1     2042.39     2087.72     53.66 o 
   8  24  -1      365.84      378.64     30.20 o 
  10  24  -1      263.01      249.39     20.54 o 
  -7  25  -1       92.73       89.31     16.87 o 
  -5  25  -1      355.44      376.76     28.45 o 
  -3  25  -1     1521.24     1546.51     46.94 o 
  -1  25  -1       73.38       65.79      9.79 o 
   1  25  -1      229.16      226.99     11.78 o 
   3  25  -1      723.99      688.50     19.78 o 
   5  25  -1      600.76      679.90     22.63 o 
   7  25  -1      403.23      376.32     21.59 o 
   9  25  -1      245.26      251.08     19.82 o 
  -8  26  -1      107.24      102.42     23.19 o 
  -6  26  -1      312.46      301.38     33.60 o 
  -4  26  -1        8.49       13.75      8.52 o 
  -2  26  -1       28.57       30.18      9.25 o 
   0  26  -1      674.37      681.92     19.98 o 
   2  26  -1      951.63      955.95     27.10 o 
   4  26  -1      123.56      123.00      9.41 o 
   6  26  -1       97.87       89.78     10.02 o 
   8  26  -1      195.88      165.55     16.35 o 
  -7  27  -1      105.26      105.31     54.44 o 
  -5  27  -1       55.97       37.33     10.42 o 
  -3  27  -1      905.03      893.74     44.74 o 
  -1  27  -1      181.22      181.72     15.24 o 
   1  27  -1      325.61      302.26     13.61 o 
   3  27  -1      618.66      622.55     19.09 o 
   5  27  -1      121.98      135.06     10.11 o 
   7  27  -1      102.45      116.61     13.75 o 
  -6  28  -1      600.18      602.95     36.81 o 
  -4  28  -1      515.17      505.62     24.81 o 
  -2  28  -1     1398.21     1417.77     45.53 o 
   0  28  -1      964.51      988.55     33.73 o 
   2  28  -1      834.30      757.48     23.43 o 
   4  28  -1      453.39      463.94     17.01 o 
   6  28  -1      461.01      493.37     20.21 o 
   8  28  -1      169.91      196.70     18.09 o 
  -5  29  -1      172.43      169.72     24.00 o 
  -3  29  -1      211.22      210.28     18.43 o 
  -1  29  -1     1381.79     1389.57     45.92 o 
   1  29  -1      454.99      473.15     17.18 o 
   3  29  -1     1290.77     1248.75     31.10 o 
   5  29  -1      471.74      510.51     18.06 o 
   7  29  -1      232.69      231.34     18.99 o 
  -6  30  -1      293.74      368.38     30.79 o 
  -4  30  -1     1044.42     1110.31     40.36 o 
  -2  30  -1      422.52      408.71     23.37 o 
   0  30  -1       46.84       38.12     10.41 o 
   2  30  -1      330.89      350.81     16.09 o 
   4  30  -1      199.10      199.89     12.53 o 
   6  30  -1      241.98      266.84     15.19 o 
  -5  31  -1       78.84       67.23     12.75 o 
  -3  31  -1      525.10      560.16     27.55 o 
  -1  31  -1      177.71      174.91     16.77 o 
   1  31  -1       27.73       26.65      9.51 o 
   3  31  -1       16.24       10.84      6.11 o 
   5  31  -1      393.71      376.66     17.08 o 
  -4  32  -1       52.58       42.11     12.02 o 
  -2  32  -1      149.00      167.06     17.45 o 
   0  32  -1       96.94       87.68     13.35 o 
   2  32  -1      112.84      113.23     13.48 o 
   4  32  -1      538.77      495.15     18.80 o 
   6  32  -1      107.23      100.02     11.91 o 
  -3  33  -1      183.97      203.96     19.51 o 
  -1  33  -1       20.59       18.12     10.16 o 
   1  33  -1      154.54      193.42     17.66 o 
   3  33  -1       64.09       60.10      8.26 o 
   5  33  -1      158.33      164.56     12.40 o 
  -2  34  -1      207.64      232.58     20.43 o 
   0  34  -1      110.87      137.28     16.23 o 
   2  34  -1      211.13      209.51     18.84 o 
   4  34  -1      230.42      262.48     14.91 o 
  -1  35  -1      333.65      383.59     25.69 o 
   1  35  -1      213.93      215.59     19.35 o 
   3  35  -1      279.23      331.16     20.06 o 
 -12   0   0      641.06      658.30     39.10 o 
 -10   0   0     4775.66     4908.13    153.33 o 
  -8   0   0     1476.51     1540.68     56.69 o 
  -6   0   0     3785.63     3799.99     91.98 o 
  -4   0   0       64.78       74.81      5.59 o 
  -2   0   0    47346.12    47473.20    816.98 o 
   2   0   0    49608.31    49162.01    928.46 o 
   4   0   0       22.95       48.99     11.09 o 
   6   0   0     4282.79     4340.58    119.05 o 
   8   0   0     1612.14     1642.73     56.95 o 
  10   0   0     5048.73     5004.60    193.41 o 
  12   0   0      643.75      640.50     37.99 o 
 -11   1   0      883.05      850.97     30.52 o 
  -9   1   0     1007.25     1018.98     30.85 o 
  -7   1   0     1777.15     1696.50     33.97 o 
  -5   1   0     3463.28     3347.64     52.97 o 
  -3   1   0     4129.85     4315.72     52.20 o 
   3   1   0     3827.91     4060.82     67.86 o 
   5   1   0     3162.27     3055.90     67.55 o 
   7   1   0     1664.09     1575.66     39.43 o 
   9   1   0     1033.43     1034.12     30.43 o 
  11   1   0      886.85      925.07     30.45 o 
 -12   2   0      237.90      203.45     17.39 o 
 -10   2   0      237.31      264.44     16.63 o 
  -8   2   0     1035.08     1049.60     27.88 o 
  -6   2   0      461.31      466.29     13.44 o 
  -4   2   0      143.70      159.32      6.60 o 
  -2   2   0    34618.13    35674.77    475.82 o 
   2   2   0    33714.05    34503.25    475.24 o 
   4   2   0      165.61      193.26     14.16 o 
   6   2   0      365.83      385.71     14.62 o 
   8   2   0     1148.24     1176.66     31.06 o 
  10   2   0      220.64      227.82     15.63 o 
  12   2   0      240.68      235.23     17.21 o 
 -11   3   0      158.51      152.12     14.27 o 
  -9   3   0      470.83      442.40     18.39 o 
  -7   3   0       56.48       71.77      5.66 o 
  -5   3   0       76.26       69.85      7.87 o 
  -3   3   0    17174.56    17166.99    234.88 o 
  -1   3   0    11465.63    11251.10    283.19 o 
   1   3   0    11625.04    11720.04    146.36 o 
   3   3   0    17361.23    17236.05    250.14 o 
   5   3   0       76.79       62.91      5.87 o 
   7   3   0       53.89       63.83      7.30 o 
   9   3   0      450.05      414.47     18.18 o 
  11   3   0      153.47      152.88     14.05 o 
 -12   4   0       13.24        6.62      8.60 o 
 -10   4   0     1325.41     1373.18     39.31 o 
  -8   4   0      815.86      811.52     20.91 o 
  -6   4   0      959.53     1009.93     22.75 o 
  -4   4   0      833.17      891.65     19.16 o 
  -2   4   0     3159.14     3243.23     48.41 o 
   0   4   0    66898.20    55412.59   2929.98 o 
   2   4   0     3117.98     3150.53     42.16 o 
   4   4   0      780.78      835.74     21.24 o 
   6   4   0     1011.31     1048.76     26.94 o 
   8   4   0      849.42      835.00     25.10 o 
  10   4   0     1394.51     1408.05     38.82 o 
  12   4   0       22.10       12.71      9.81 o 
 -11   5   0     1030.47     1098.40     35.30 o 
  -9   5   0      136.73      143.92      9.38 o 
  -7   5   0     2192.64     2043.48     42.84 o 
  -5   5   0     6157.43     6004.38     96.18 o 
  -3   5   0     6928.96     7138.52    119.42 o 
  -1   5   0    33540.50    33341.65    507.84 o 
   1   5   0    32038.84    32070.73    471.92 o 
   3   5   0     6264.94     6458.46     99.40 o 
   5   5   0     5846.16     5745.89    118.90 o 
   7   5   0     2399.81     2279.35     50.13 o 
   9   5   0      209.68      223.97     14.01 o 
  11   5   0     1044.00     1072.53     34.38 o 
 -12   6   0     1255.32     1253.75     39.87 o 
 -10   6   0      427.01      438.45     19.62 o 
  -8   6   0     1313.06     1283.82     30.27 o 
  -6   6   0     1624.21     1542.76     30.92 o 
  -2   6   0     7202.36     7029.90    100.54 o 
   0   6   0    38340.02    38499.78    650.40 o 
   2   6   0     6716.64     6661.65     93.86 o 
   4   6   0      667.92      618.86     11.91 o 
   6   6   0     1445.69     1367.08     38.24 o 
   8   6   0     1495.11     1440.06     36.01 o 
  10   6   0      332.53      337.40     19.11 o 
  12   6   0     1173.88     1212.84     43.98 o 
 -11   7   0      239.79      225.57     21.49 o 
  -9   7   0     2126.45     2161.58     45.64 o 
  -7   7   0     2183.46     2133.28     42.35 o 
  -5   7   0     3264.71     3015.14     62.02 o 
  -3   7   0      119.72      118.10      7.11 o 
  -1   7   0    19786.75    20199.41    350.24 o 
   1   7   0    20840.07    21119.78    350.56 o 
   5   7   0     2927.21     2708.09     60.73 o 
   7   7   0     2041.77     1991.13     48.03 o 
   9   7   0     2103.24     2167.07     52.77 o 
  11   7   0      314.17      283.22     20.90 o 
 -12   8   0      222.68      271.25     30.64 o 
 -10   8   0      546.14      544.47     26.18 o 
  -8   8   0     1004.79     1017.83     28.91 o 
  -6   8   0     6541.40     6531.80    117.88 o 
  -4   8   0     3846.36     4144.09     83.08 o 
  -2   8   0     2234.59     2316.96     45.14 o 
   0   8   0     1387.84     1587.85     28.94 o 
   2   8   0     2024.43     2113.55     36.67 o 
   4   8   0     3606.85     3882.83     81.78 o 
   6   8   0     6715.31     6532.75    132.60 o 
   8   8   0     1113.52     1150.94     30.71 o 
  10   8   0      512.50      539.73     26.22 o 
  12   8   0      233.46      259.73     26.22 o 
 -11   9   0      837.61      884.41     36.56 o 
  -9   9   0      321.42      317.93     15.25 o 
  -7   9   0      248.59      254.21     12.34 o 
  -5   9   0      246.69      261.44     10.71 o 
  -3   9   0     1424.67     1395.29     32.06 o 
  -1   9   0     2018.75     2114.22     42.97 o 
   1   9   0     1954.25     2047.12     49.70 o 
   3   9   0     1534.02     1524.81     28.98 o 
   5   9   0      252.37      272.91      9.92 o 
   7   9   0      230.65      220.36     12.34 o 
   9   9   0      276.10      291.81     16.20 o 
  11   9   0      794.45      844.65     36.65 o 
 -12  10   0      168.28      174.22     19.76 o 
 -10  10   0        4.84       -5.48      7.38 o 
  -8  10   0       58.05       62.03      8.54 o 
  -6  10   0      792.35      822.84     19.97 o 
  -4  10   0      156.38      201.32      8.27 o 
  -2  10   0      129.31      126.26      4.21 o 
   0  10   0     3507.89     3420.59     67.91 o 
   2  10   0      145.89      147.77      6.69 o 
   4  10   0      139.05      187.23      7.89 o 
   6  10   0      749.65      780.78     14.63 o 
   8  10   0       68.01       67.22      8.75 o 
  10  10   0        2.95        0.38      9.03 o 
  12  10   0      164.27      158.86     17.67 o 
 -11  11   0      184.70      182.42     18.41 o 
  -9  11   0      675.80      713.99     23.13 o 
  -7  11   0      580.06      526.61     18.17 o 
  -5  11   0     1238.23     1218.17     28.83 o 
  -3  11   0      716.17      758.47     20.60 o 
  -1  11   0      991.61      887.69     24.58 o 
   1  11   0     1045.97      958.65     24.68 o 
   3  11   0      903.15      952.23     18.90 o 
   5  11   0     1159.53     1097.91     23.73 o 
   7  11   0      606.07      555.13     21.05 o 
   9  11   0      602.78      608.36     22.08 o 
  11  11   0      198.51      186.13     18.44 o 
 -12  12   0       78.28       67.45     13.99 o 
 -10  12   0       78.68       99.85     13.87 o 
  -8  12   0      954.10      890.30     27.01 o 
  -6  12   0     1932.09     1926.09     41.11 o 
  -4  12   0     9091.90     9132.37    210.41 o 
  -2  12   0     8023.31     7828.22    171.77 o 
   0  12   0       49.27       56.18      2.77 o 
   2  12   0     7631.85     7422.32    174.01 o 
   4  12   0     8992.74     9135.80    179.13 o 
   6  12   0     2123.44     2102.03     35.31 o 
   8  12   0     1069.38      994.22     31.25 o 
  10  12   0       80.46       86.55     22.85 o 
  12  12   0       75.75       91.40     30.24 o 
 -11  13   0      727.12      738.63     32.73 o 
  -9  13   0     1269.44     1330.37     35.80 o 
  -7  13   0     3780.03     3708.19     79.34 o 
  -5  13   0     3316.34     3305.46     71.77 o 
  -3  13   0     4463.46     4364.72     86.18 o 
  -1  13   0     2533.62     2334.42     54.51 o 
   1  13   0     2309.82     2152.12     54.11 o 
   3  13   0     4228.92     4180.92     70.13 o 
   5  13   0     3408.84     3423.77     61.93 o 
   7  13   0     3798.61     3654.95     67.81 o 
   9  13   0     1202.34     1211.12     39.35 o 
  11  13   0      656.40      661.41     38.66 o 
 -10  14   0      486.92      527.69     21.70 o 
  -8  14   0      163.25      180.04     12.06 o 
  -6  14   0      884.61      903.02     25.17 o 
  -4  14   0      541.43      510.66     14.42 o 
  -2  14   0      430.55      350.67     13.15 o 
   0  14   0     4326.88     4136.33     74.00 o 
   2  14   0      353.30      302.39     12.27 o 
   4  14   0      407.17      395.83     12.83 o 
   6  14   0      941.93      939.49     21.01 o 
   8  14   0      107.56      105.17     11.46 o 
  10  14   0      515.28      501.14     48.39 o 
 -11  15   0      112.68      114.35     15.70 o 
  -9  15   0      817.22      825.52     27.02 o 
  -7  15   0     1420.26     1343.66     35.64 o 
  -5  15   0     1026.56      973.51     31.25 o 
  -3  15   0     3210.40     3327.68     67.72 o 
  -1  15   0     7939.05     8428.67    187.44 o 
   1  15   0     7815.75     8225.41    189.58 o 
   3  15   0     3092.63     3192.82     68.22 o 
   5  15   0     1116.09     1101.71     23.16 o 
   7  15   0     1479.44     1428.91     41.06 o 
   9  15   0      880.67      851.62     31.10 o 
  11  15   0      104.45      101.48     28.23 o 
 -10  16   0      111.08      102.81     11.60 o 
  -8  16   0       79.12      100.74      9.70 o 
  -6  16   0        4.71        3.77      5.21 o 
  -4  16   0      221.42      222.39      9.48 o 
  -2  16   0     1089.46     1102.38     31.28 o 
   0  16   0       70.34       72.79      3.61 o 
   2  16   0     1063.73     1122.17     30.92 o 
   4  16   0      214.03      220.05     11.06 o 
   6  16   0        6.54        8.70      4.18 o 
   8  16   0       72.17       70.97     10.12 o 
  10  16   0      121.42      125.51     23.86 o 
 -11  17   0       26.65       31.67     11.60 o 
  -9  17   0      251.20      225.25     14.82 o 
  -7  17   0     1166.03     1167.14     31.76 o 
  -5  17   0      851.18      887.72     27.00 o 
  -3  17   0     1258.84     1207.47     36.35 o 
  -1  17   0      505.97      462.72     16.52 o 
   1  17   0      599.12      521.51     29.52 o 
   3  17   0     1388.50     1379.22     31.93 o 
   5  17   0      764.47      793.56     19.13 o 
   7  17   0     1119.20     1124.80     36.04 o 
   9  17   0      220.67      209.43     16.48 o 
  11  17   0       20.62       21.51     20.83 o 
 -10  18   0      452.50      439.47     21.28 o 
  -8  18   0       31.95       39.44      7.83 o 
  -6  18   0     2361.15     2284.31     54.59 o 
  -4  18   0     2015.91     1941.08     43.35 o 
  -2  18   0     1455.61     1336.40     37.62 o 
   0  18   0     5568.39     5709.97    101.81 o 
   2  18   0     1496.79     1398.77     37.13 o 
   4  18   0     1968.67     1890.56     50.82 o 
   6  18   0     2627.63     2530.67     53.48 o 
   8  18   0       45.56       72.08     10.54 o 
  10  18   0      446.94      449.83     32.72 o 
  -9  19   0     1126.66     1075.20     32.33 o 
  -7  19   0     1652.57     1612.70     40.65 o 
  -5  19   0     3444.89     3245.03     83.07 o 
  -3  19   0     2657.72     2484.42     62.77 o 
  -1  19   0     2962.20     3103.27     75.32 o 
   1  19   0     3042.26     3091.10     75.08 o 
   3  19   0     2579.46     2406.47     53.87 o 
   5  19   0     3610.04     3408.36     70.52 o 
   7  19   0     1578.65     1554.79     46.53 o 
   9  19   0     1113.49     1018.76     36.31 o 
 -10  20   0      483.32      506.88     22.43 o 
  -8  20   0      964.19      978.56     30.05 o 
  -6  20   0      500.21      514.39     17.56 o 
  -4  20   0      285.39      297.29     15.45 o 
  -2  20   0     4379.98     4438.01    104.49 o 
   0  20   0     2158.91     2146.19     46.31 o 
   2  20   0     4206.74     4330.27    104.74 o 
   4  20   0      249.20      228.02     14.32 o 
   6  20   0      438.57      443.75     16.69 o 
   8  20   0     1033.56      995.08     34.42 o 
  10  20   0      514.63      551.81     53.10 o 
  -9  21   0      244.74      227.38     15.28 o 
  -7  21   0      542.92      535.59     19.64 o 
  -5  21   0      224.65      227.31     11.46 o 
  -3  21   0     1540.23     1551.11     42.93 o 
  -1  21   0     1515.39     1422.94     39.17 o 
   1  21   0     1506.55     1429.28     39.37 o 
   3  21   0     1491.22     1460.32     36.14 o 
   5  21   0      233.23      240.67     13.97 o 
   7  21   0      597.93      587.99     24.44 o 
   9  21   0      231.56      247.06     18.57 o 
 -10  22   0       47.18       31.45      9.95 o 
  -8  22   0      195.95      203.18     15.11 o 
  -6  22   0     1347.94     1286.26     33.16 o 
  -4  22   0      590.70      574.01     22.95 o 
  -2  22   0      360.37      395.04     16.79 o 
   0  22   0       10.20       29.41      3.63 o 
   2  22   0      337.58      355.90     13.49 o 
   4  22   0      551.94      538.21     18.53 o 
   6  22   0     1267.27     1211.30     32.47 o 
   8  22   0      180.09      168.12     15.14 o 
  10  22   0       60.37       52.42     24.87 o 
  -9  23   0        9.02        7.07      8.16 o 
  -7  23   0      260.45      224.84     14.30 o 
  -5  23   0      677.84      676.86     47.72 o 
  -3  23   0       67.84       61.14     11.85 o 
  -1  23   0      341.44      388.15     22.34 o 
   1  23   0      366.27      367.39     15.61 o 
   3  23   0       71.86       71.33      9.09 o 
   5  23   0      648.97      656.34     21.35 o 
   7  23   0      255.89      256.85     18.00 o 
   9  23   0       13.07        9.72     11.10 o 
  -8  24   0      290.48      307.36     17.93 o 
  -6  24   0      214.49      215.31     22.85 o 
  -4  24   0      269.69      294.69     23.49 o 
  -2  24   0     1055.29     1122.10     44.90 o 
   0  24   0      444.50      473.53     14.00 o 
   2  24   0     1126.84     1159.90     34.81 o 
   4  24   0      348.41      353.52     15.35 o 
   6  24   0      202.00      203.28     12.72 o 
   8  24   0      286.60      269.40     22.63 o 
  -9  25   0       88.65      120.59     18.85 o 
  -7  25   0      299.63      342.03     55.11 o 
  -5  25   0      380.21      354.03     26.88 o 
  -3  25   0     1072.84     1026.84     42.05 o 
  -1  25   0      597.03      644.12     32.78 o 
   1  25   0      694.02      783.93     25.12 o 
   3  25   0     1023.54      951.42     31.88 o 
   5  25   0      339.84      324.40     15.55 o 
   7  25   0      276.49      281.10     19.12 o 
   9  25   0       71.49       59.81     23.52 o 
  -8  26   0      679.80      634.26     63.18 o 
  -6  26   0      390.16      397.15     29.09 o 
  -4  26   0      890.64      818.56     36.56 o 
  -2  26   0      657.38      747.79     34.93 o 
   0  26   0      377.53      464.61     17.27 o 
   2  26   0      708.15      738.98     26.38 o 
   4  26   0      725.39      647.98     22.42 o 
   6  26   0      410.10      438.33     18.01 o 
   8  26   0      732.70      691.73     64.19 o 
  -7  27   0      105.05      101.07     17.30 o 
  -5  27   0       74.30       53.25     16.13 o 
  -3  27   0     1604.62     1590.97     59.66 o 
  -1  27   0      397.68      396.47     24.95 o 
   1  27   0      330.75      344.56     16.58 o 
   3  27   0     1578.03     1574.52     35.79 o 
   5  27   0       40.32       30.72      7.49 o 
   7  27   0      102.48      115.31     13.66 o 
  -8  28   0      217.49      212.65     24.44 o 
  -6  28   0       61.35       65.18     15.66 o 
  -4  28   0      481.99      500.49     24.81 o 
  -2  28   0     1070.69     1008.11     43.25 o 
   0  28   0      511.41      450.45     16.78 o 
   2  28   0     1039.36      947.50     28.01 o 
   4  28   0      503.38      470.23     19.13 o 
   6  28   0       84.01      101.03     13.15 o 
   8  28   0      235.39      229.09     32.26 o 
  -7  29   0       63.67       71.57     17.11 o 
  -5  29   0       22.52        9.07     12.36 o 
  -3  29   0      182.23      160.57     18.39 o 
  -1  29   0      199.58      207.79     30.58 o 
   1  29   0      202.34      206.28     13.97 o 
   3  29   0      173.93      145.14     10.58 o 
   5  29   0       20.19        9.67      7.09 o 
   7  29   0       56.99       55.66     14.64 o 
  -6  30   0       22.24       11.81     11.77 o 
  -4  30   0        3.80       -6.11      8.52 o 
  -2  30   0     1224.85     1305.82     43.59 o 
   0  30   0      256.52      278.04     21.27 o 
   2  30   0     1287.29     1333.93     35.74 o 
   4  30   0        5.74       -1.43      5.87 o 
   6  30   0       17.59       20.45     12.26 o 
  -5  31   0      138.07      136.93     19.94 o 
  -3  31   0       27.85       33.47     10.91 o 
  -1  31   0     1035.15     1016.76     38.16 o 
   1  31   0     1164.40     1149.63     31.60 o 
   3  31   0       39.50       65.04      8.15 o 
   5  31   0       97.28       91.95     11.54 o 
  -4  32   0      609.53      610.88     29.47 o 
  -2  32   0      537.93      530.18     26.64 o 
   0  32   0      535.64      509.44     26.07 o 
   2  32   0      530.61      528.53     20.84 o 
   4  32   0      558.14      570.03     20.19 o 
  -5  33   0       65.47       44.96     15.91 o 
  -3  33   0      355.19      408.38     26.10 o 
  -1  33   0      447.44      454.27     25.47 o 
   1  33   0      428.33      493.80     25.56 o 
   3  33   0      389.74      386.23     17.51 o 
   5  33   0      103.07      132.77     11.32 o 
  -4  34   0        9.37       11.15     10.07 o 
  -2  34   0      344.06      316.90     23.24 o 
   0  34   0      327.51      334.90     23.54 o 
   2  34   0      316.29      276.01     21.29 o 
   4  34   0       12.78       10.20      6.86 o 
  -1  35   0       95.55      112.28     15.59 o 
   1  35   0       86.06       98.97     15.00 o 
 -13   1   1      384.01      346.89     21.57 o 
 -11   1   1      321.12      321.02     18.37 o 
  -9   1   1      908.97      919.64     21.88 o 
  -7   1   1      515.24      506.99      9.82 o 
  -5   1   1      738.28      710.48     13.60 o 
  -3   1   1     4295.38     4567.88     61.85 o 
  -1   1   1    17512.20    14386.27    472.50 o 
   1   1   1     2098.84     2138.64     27.73 o 
   3   1   1      126.31      104.18      4.31 o 
   5   1   1     2305.23     2383.10     49.99 o 
   7   1   1      938.03      915.57     24.73 o 
   9   1   1      679.26      660.97     24.05 o 
  11   1   1      392.21      377.26     20.58 o 
 -12   2   1      535.32      516.74     23.43 o 
 -10   2   1       50.13       38.78      7.96 o 
  -8   2   1      393.34      365.97     10.29 o 
  -6   2   1     3296.37     3251.87     52.97 o 
  -4   2   1     1282.55     1297.08     27.89 o 
  -2   2   1    11433.62    11632.83    161.06 o 
   0   2   1    18278.16    18550.77    265.08 o 
   2   2   1     4705.91     4846.67     54.87 o 
   4   2   1      489.81      508.69      9.97 o 
   6   2   1     6620.47     6753.64    123.44 o 
   8   2   1     1489.35     1522.09     40.23 o 
  10   2   1      496.12      535.96     22.39 o 
  12   2   1      160.51      182.17     22.50 o 
 -13   3   1      233.31      275.76     19.82 o 
 -11   3   1     2233.70     2242.04     55.82 o 
  -9   3   1     2241.93     2168.26     43.15 o 
  -7   3   1     4489.24     4278.09     89.14 o 
  -5   3   1     5880.67     6216.87    107.70 o 
  -3   3   1    16562.75    17670.34    239.36 o 
  -1   3   1     4358.64     4533.80     61.04 o 
   1   3   1    14891.56    15077.85    173.93 o 
   3   3   1      337.96      471.02      8.69 o 
   5   3   1    17583.96    17795.49    277.20 o 
   7   3   1     1107.21     1067.10     27.82 o 
   9   3   1      321.57      309.64     16.15 o 
  11   3   1      756.85      712.23     26.88 o 
 -12   4   1      733.08      745.78     28.65 o 
 -10   4   1      425.67      403.11     18.26 o 
  -8   4   1     2161.96     2188.48     51.39 o 
  -6   4   1     5938.25     5905.89    121.40 o 
  -4   4   1    37435.45    37955.30    645.20 o 
  -2   4   1    52437.27    53170.56    824.43 o 
   0   4   1    28595.58    28702.29    381.89 o 
   2   4   1     7056.36     6805.07     81.43 o 
   4   4   1    16608.83    17332.60    264.37 o 
   6   4   1     7784.79     7879.25    139.36 o 
   8   4   1     1145.85     1121.50     32.07 o 
  10   4   1      580.15      596.00     23.07 o 
  12   4   1      310.62      298.98     27.93 o 
 -13   5   1      236.36      213.93     17.65 o 
 -11   5   1      434.07      440.64     20.53 o 
  -9   5   1      591.55      552.54     15.99 o 
  -7   5   1     3446.16     3513.08     76.93 o 
  -5   5   1      190.33      186.73      9.41 o 
  -3   5   1    14711.09    15312.82    271.89 o 
  -1   5   1    57817.11    56709.64   1075.14 o 
   1   5   1    12323.07    12664.43    147.45 o 
   3   5   1     3798.16     3785.73     57.87 o 
   5   5   1     1455.72     1412.35     26.52 o 
   7   5   1     3354.55     3315.23     76.55 o 
   9   5   1     1267.01     1289.42     35.50 o 
  11   5   1      226.47      248.13     19.27 o 
 -12   6   1      115.92      104.61     12.69 o 
 -10   6   1      138.46      131.09     11.55 o 
  -8   6   1      325.47      340.11     14.32 o 
  -6   6   1     3732.53     3926.29     82.02 o 
  -4   6   1     2226.08     2290.69     54.06 o 
  -2   6   1     2367.25     2403.73     44.37 o 
   0   6   1     6748.79     6827.53     93.98 o 
   2   6   1     5787.80     5900.16     84.96 o 
   4   6   1     3675.57     4024.35     63.78 o 
   6   6   1     3374.62     3414.58     63.98 o 
   8   6   1      694.08      707.71     36.69 o 
  10   6   1        9.70       11.89     12.57 o 
  12   6   1      154.93      168.89     23.53 o 
 -13   7   1       53.03       54.28     14.85 o 
 -11   7   1      163.81      168.00     14.24 o 
  -9   7   1      176.99      188.20      9.94 o 
  -7   7   1      237.23      262.25     12.32 o 
  -5   7   1     2641.57     2905.21     70.36 o 
  -3   7   1     1039.16     1086.01     29.48 o 
  -1   7   1     1358.29     1357.86     29.25 o 
   1   7   1     9573.13     9668.60    143.47 o 
   3   7   1     4366.71     4468.63     72.08 o 
   5   7   1     6217.73     6732.80    106.61 o 
   7   7   1      127.40      133.35      8.43 o 
   9   7   1      138.80      103.20     10.88 o 
  11   7   1      282.77      287.16     21.35 o 
 -12   8   1      315.88      266.17     22.00 o 
 -10   8   1      713.88      707.27     38.08 o 
  -8   8   1     1448.30     1434.20     43.16 o 
  -6   8   1    10603.86    10837.10    249.41 o 
  -4   8   1     4049.08     3991.52     92.18 o 
   0   8   1     5386.56     5437.25     79.61 o 
   2   8   1      225.80      271.47     11.32 o 
   4   8   1    11804.73    12485.05    210.87 o 
   6   8   1     4326.51     4145.76     84.70 o 
   8   8   1      439.49      464.40     14.54 o 
  10   8   1      127.69      120.43     14.29 o 
 -11   9   1      689.61      658.61     31.10 o 
  -9   9   1     1415.61     1411.55     36.49 o 
  -7   9   1     5562.58     5840.16    138.59 o 
  -5   9   1     3142.73     3236.98     76.71 o 
  -3   9   1     3543.72     3471.39     88.56 o 
  -1   9   1     9192.75     9314.12    208.14 o 
   1   9   1        1.15        2.46      1.56 o 
   3   9   1    10084.74    10178.05    174.53 o 
   5   9   1     8765.46     8970.38    154.31 o 
   7   9   1     1528.77     1482.03     37.18 o 
   9   9   1     1624.95     1712.67     62.12 o 
  11   9   1      461.19      494.00     53.10 o 
 -12  10   1      181.53      196.18     19.61 o 
 -10  10   1      200.24      219.92     18.33 o 
  -8  10   1     1833.37     1799.16     51.19 o 
  -6  10   1     1788.14     1744.49     49.38 o 
  -4  10   1     2440.83     2512.59     65.34 o 
  -2  10   1      626.40      582.80     23.78 o 
   0  10   1     1889.78     1694.48     31.70 o 
   2  10   1     2830.09     2658.81     47.34 o 
   4  10   1    12989.29    13419.66    229.13 o 
   6  10   1     4532.51     4626.13     81.95 o 
   8  10   1      101.40      121.14      9.99 o 
  10  10   1      500.99      511.04     31.46 o 
 -11  11   1      902.69      944.52     37.09 o 
  -9  11   1      894.78      934.51     27.57 o 
  -7  11   1     2103.07     1961.09     54.55 o 
  -5  11   1     4205.02     4282.67    106.38 o 
  -3  11   1     7091.29     7071.02    160.36 o 
  -1  11   1     8757.26     8862.16    173.36 o 
   1  11   1     3783.38     3777.62     65.76 o 
   3  11   1     1577.89     1533.63     30.08 o 
   5  11   1     4672.70     4583.19     84.06 o 
   7  11   1      761.22      784.25     22.19 o 
   9  11   1       52.20       49.64     13.28 o 
  11  11   1      259.92      331.34     45.70 o 
 -12  12   1      160.66      180.93     20.94 o 
 -10  12   1      826.94      854.46     28.43 o 
  -8  12   1      255.93      289.58     18.35 o 
  -6  12   1     1484.70     1581.07     42.62 o 
  -4  12   1      969.26     1195.74     31.69 o 
  -2  12   1     2019.43     2077.02     38.35 o 
   0  12   1      148.30      135.67      4.90 o 
   2  12   1     4574.68     5088.03     90.87 o 
   4  12   1     2305.97     2452.40     51.22 o 
   6  12   1      806.65      840.36     19.38 o 
   8  12   1     1286.42     1357.40     39.66 o 
  10  12   1      268.32      287.65     40.33 o 
 -11  13   1      380.51      339.13     23.51 o 
  -9  13   1      297.70      257.54     17.96 o 
  -7  13   1       13.92       24.02      6.51 o 
  -5  13   1      318.75      296.25     13.15 o 
  -3  13   1      347.03      351.20     11.12 o 
  -1  13   1     3112.86     3432.34     61.86 o 
   1  13   1      549.69      604.23     12.83 o 
   3  13   1     1671.89     1831.94     39.24 o 
   5  13   1      431.67      433.03     14.47 o 
   7  13   1       48.25       65.79      8.60 o 
   9  13   1      155.76      182.14     28.56 o 
  11  13   1       95.12       81.32     26.88 o 
 -12  14   1      173.21      197.14     19.85 o 
 -10  14   1       56.21       51.74      9.99 o 
  -8  14   1      238.73      225.87     15.42 o 
  -6  14   1      820.02      774.56     25.37 o 
  -4  14   1      469.33      468.09     16.71 o 
  -2  14   1     4460.56     4881.74     88.60 o 
   0  14   1      814.77      749.93     20.16 o 
   2  14   1     1423.73     1433.43     29.14 o 
   4  14   1     3083.29     3108.82     63.86 o 
   6  14   1      122.78      119.98      8.43 o 
   8  14   1      397.24      365.72     18.06 o 
  10  14   1      135.77      100.14     26.88 o 
 -11  15   1      829.94      839.50     35.18 o 
  -9  15   1     2487.06     2519.25     70.79 o 
  -7  15   1     1097.05     1043.80     33.69 o 
  -5  15   1      483.09      407.13     15.92 o 
  -3  15   1     2328.27     2363.72     45.16 o 
  -1  15   1     6288.47     6525.15    113.89 o 
   1  15   1     4860.07     5081.37    123.71 o 
   3  15   1      610.66      599.32     17.54 o 
   5  15   1     2538.76     2546.41     57.43 o 
   7  15   1      690.57      697.75     25.72 o 
   9  15   1      308.43      325.84     26.50 o 
  11  15   1      315.15      368.31     49.73 o 
 -10  16   1      948.63      920.58     29.32 o 
  -8  16   1     1176.82     1189.76     37.22 o 
  -6  16   1     1309.77     1270.65     35.76 o 
  -4  16   1     1524.22     1369.76     37.51 o 
  -2  16   1     5479.38     5402.92    127.18 o 
   0  16   1     4235.27     4171.56     95.44 o 
   2  16   1     2023.53     1999.11     51.49 o 
   4  16   1     3266.46     3360.03     68.90 o 
   6  16   1     2985.19     2992.42     72.56 o 
   8  16   1      853.40      913.94     31.05 o 
  10  16   1      588.58      563.24     53.10 o 
 -11  17   1      460.45      484.16     46.16 o 
  -9  17   1     1778.84     1753.48     54.46 o 
  -7  17   1      625.15      621.12     23.93 o 
  -5  17   1      672.08      627.36     21.75 o 
  -3  17   1     2515.92     2421.80     59.28 o 
  -1  17   1      566.34      472.50     11.67 o 
   1  17   1     3780.68     3719.57     91.90 o 
   3  17   1     3970.57     3850.44     92.33 o 
   5  17   1      394.11      370.51     16.53 o 
   7  17   1      666.65      683.67     26.11 o 
   9  17   1      186.19      161.30     31.59 o 
 -10  18   1      741.15      774.48     26.94 o 
  -8  18   1      890.51      898.86     31.12 o 
  -6  18   1      127.75      130.99      9.85 o 
  -4  18   1     1105.72     1152.84     26.66 o 
  -2  18   1     1323.66     1254.93     33.68 o 
   0  18   1      112.07      144.78      7.19 o 
   2  18   1     1209.01     1233.99     33.38 o 
   4  18   1      699.95      699.92     24.37 o 
   6  18   1      204.86      204.20     13.78 o 
   8  18   1      304.60      290.20     18.18 o 
  10  18   1      270.73      364.94     49.06 o 
 -11  19   1       82.20       75.58     13.21 o 
  -9  19   1       60.79       65.03      9.30 o 
  -7  19   1       10.92        1.26      5.86 o 
  -5  19   1      222.55      236.68     11.52 o 
  -3  19   1      347.38      381.65     16.56 o 
  -1  19   1      193.69      212.41      9.48 o 
   1  19   1        0.84        2.41      3.49 o 
   3  19   1     2068.57     2089.38     54.30 o 
   5  19   1     1055.23     1037.27     32.29 o 
   7  19   1      273.64      248.53     16.42 o 
   9  19   1       47.32       32.26     20.83 o 
 -10  20   1       65.20       49.68      9.52 o 
  -8  20   1      310.76      332.55     23.41 o 
  -6  20   1      685.78      701.94     24.09 o 
  -4  20   1      444.74      425.27     22.68 o 
  -2  20   1      902.60      968.71     31.07 o 
   0  20   1      304.88      251.35     12.03 o 
   2  20   1       30.76       25.74      5.79 o 
   4  20   1      428.41      411.05     18.32 o 
   6  20   1      680.28      681.15     25.35 o 
   8  20   1       19.65       23.52     16.80 o 
  10  20   1       91.22       55.11     24.87 o 
  -9  21   1     1061.25     1001.71     31.14 o 
  -7  21   1      643.13      640.54     23.68 o 
  -5  21   1      688.88      696.55     30.59 o 
  -3  21   1      551.02      537.12     20.07 o 
  -1  21   1     1025.52     1050.18     21.93 o 
   1  21   1      914.16      849.14     25.76 o 
   3  21   1      950.67      917.28     31.03 o 
   5  21   1       36.59       31.31      7.71 o 
   7  21   1      456.77      462.97     21.17 o 
   9  21   1      129.26      121.64     28.90 o 
 -10  22   1      266.84      288.93     19.72 o 
  -8  22   1      403.00      420.06     52.09 o 
  -6  22   1      520.12      533.79     19.02 o 
  -4  22   1     1242.60     1262.85     38.63 o 
  -2  22   1     2563.22     2540.03     65.83 o 
   0  22   1     1156.55     1219.26     29.95 o 
   2  22   1     1370.64     1228.74     43.95 o 
   4  22   1      743.83      754.75     26.37 o 
   6  22   1     1341.65     1317.04     40.09 o 
   8  22   1      772.75      840.86     61.17 o 
  -9  23   1      326.20      326.66     25.35 o 
  -7  23   1      771.10      793.26     33.18 o 
  -5  23   1     1832.01     1817.28     92.11 o 
  -3  23   1     1791.46     1767.21     61.08 o 
  -1  23   1     1704.31     1639.41     41.05 o 
   1  23   1      712.24      646.23     27.26 o 
   3  23   1     3778.73     3653.49     91.20 o 
   5  23   1      518.23      532.40     21.78 o 
   7  23   1      322.67      325.40     24.38 o 
   9  23   1      194.20      192.89     33.60 o 
 -10  24   1      247.55      251.66     25.99 o 
  -8  24   1      357.78      370.96     21.96 o 
  -6  24   1     1983.72     2065.37    104.88 o 
  -4  24   1     1022.97      950.56     40.15 o 
  -2  24   1      969.88      940.45     40.39 o 
   0  24   1      190.96      190.11     11.25 o 
   2  24   1     1887.69     1869.47     61.55 o 
   4  24   1     2424.71     2450.73     65.56 o 
   6  24   1      526.38      562.59     24.47 o 
   8  24   1      588.06      590.80     51.08 o 
  -9  25   1      246.69      217.68     23.63 o 
  -7  25   1      420.33      358.23     41.67 o 
  -5  25   1      530.79      635.16     48.39 o 
  -3  25   1      722.33      695.42     33.71 o 
  -1  25   1      275.53      292.79     11.89 o 
   1  25   1       50.21       49.00      7.66 o 
   3  25   1     1594.67     1587.72     45.39 o 
   5  25   1      347.69      366.00     21.14 o 
   7  25   1       73.14       80.77     15.01 o 
  -8  26   1      183.89      157.66     20.34 o 
  -6  26   1      105.98       60.49     20.16 o 
  -4  26   1      130.03      122.03     17.11 o 
  -2  26   1      956.52     1001.30     42.06 o 
   0  26   1      681.10      698.08     24.10 o 
   2  26   1       26.33       16.80     11.76 o 
   4  26   1       10.01       22.21      7.88 o 
   6  26   1      315.90      283.28     23.83 o 
   8  26   1      104.61       75.94     26.21 o 
  -7  27   1       90.50       56.45     22.18 o 
  -5  27   1      128.59      131.73     26.88 o 
  -3  27   1      645.42      637.01     33.48 o 
  -1  27   1      351.86      400.63     24.44 o 
   1  27   1      149.09      146.90     11.98 o 
   3  27   1      828.05      761.00     28.67 o 
   5  27   1       73.77       72.69     13.28 o 
   7  27   1      121.32      113.92     17.56 o 
  -8  28   1      148.11      149.71     21.39 o 
  -6  28   1      462.06      434.86     47.05 o 
  -4  28   1      495.66      534.25     30.65 o 
  -2  28   1      741.11      711.64     36.59 o 
   0  28   1      864.51      823.43     28.64 o 
   2  28   1     1497.19     1487.43     43.96 o 
   4  28   1      469.46      457.77     22.29 o 
   6  28   1      607.74      587.73     32.49 o 
  -7  29   1      229.34      277.57     38.98 o 
  -5  29   1      417.05      403.94     45.70 o 
  -3  29   1     1360.08     1355.24     53.23 o 
  -1  29   1      437.51      458.08     28.27 o 
   1  29   1     1549.62     1536.94     44.14 o 
   3  29   1      286.46      308.24     18.27 o 
   5  29   1      136.39      152.81     13.02 o 
  -6  30   1      235.90      242.62     38.31 o 
  -4  30   1      166.31      185.49     30.92 o 
  -2  30   1      317.58      322.45     26.85 o 
   0  30   1       57.17       64.02      7.81 o 
   2  30   1      350.97      341.75     31.29 o 
   4  30   1     1031.13     1098.70     37.50 o 
   6  30   1      269.16      318.57     27.32 o 
  -5  31   1      432.42      383.77     45.03 o 
  -3  31   1       27.28       23.09     13.44 o 
  -1  31   1       48.45       49.08     14.23 o 
   1  31   1      155.22      155.67     12.86 o 
   3  31   1      544.74      563.58     24.55 o 
   5  31   1       93.84       85.42     15.44 o 
  -6  32   1       97.54       72.64     20.83 o 
  -4  32   1      522.10      610.95     50.41 o 
  -2  32   1      123.08      122.42     18.52 o 
   0  32   1       98.34      101.67     16.75 o 
   2  32   1      158.90      173.02     14.67 o 
   4  32   1       52.53       47.38     10.86 o 
  -5  33   1      171.57      192.89     34.28 o 
  -3  33   1       76.93       79.29     22.85 o 
  -1  33   1      145.36      174.88     21.62 o 
   1  33   1       28.15       11.09     11.41 o 
   3  33   1      180.47      220.35     16.88 o 
  -4  34   1      234.55      263.46     38.31 o 
  -2  34   1      207.61      209.27     36.63 o 
   0  34   1      100.39      143.49     20.91 o 
   2  34   1      230.23      298.63     21.81 o 
  -3  35   1      252.45      262.86     27.93 o 
  -1  35   1      220.78      239.31     25.17 o 
   1  35   1      365.00      377.57     30.89 o 
 -12   0   2     1801.54     1696.36     67.10 o 
 -10   0   2      425.65      427.62     24.85 o 
  -8   0   2     1871.95     1743.83     44.89 o 
  -6   0   2     4400.99     4249.71     96.99 o 
  -4   0   2    11313.30    11825.17    264.26 o 
  -2   0   2    70233.66    69199.98   1317.13 o 
   0   0   2     2394.01     2613.54     51.89 o 
   2   0   2     2367.46     2533.94     93.53 o 
   4   0   2      104.67      115.99      7.13 o 
   6   0   2     6957.52     6720.91    200.74 o 
   8   0   2     6795.46     6903.49    197.75 o 
  10   0   2     1752.45     1764.95     65.66 o 
 -13   1   2      590.74      558.47     24.87 o 
 -11   1   2     1758.88     1773.22     46.60 o 
  -9   1   2       58.04       56.11      7.03 o 
  -7   1   2     1584.50     1540.19     27.78 o 
  -5   1   2     8800.72     9030.42    135.88 o 
  -3   1   2    67633.13    68025.69    901.43 o 
  -1   1   2    60226.73    60144.30    757.60 o 
   1   1   2      507.88      587.56     35.63 o 
   3   1   2      616.54      615.60     13.87 o 
   5   1   2     7549.23     7779.67    132.94 o 
   7   1   2     1967.16     1975.61     45.58 o 
   9   1   2      857.45      897.47     27.94 o 
  11   1   2      231.66      242.62     20.74 o 
 -12   2   2      174.65      195.14     15.13 o 
 -10   2   2       52.19       44.76      7.28 o 
  -8   2   2      507.39      512.89     12.08 o 
  -6   2   2     1865.90     1839.43     31.99 o 
  -4   2   2      299.28      304.28      7.11 o 
  -2   2   2     9283.06     9405.10    129.77 o 
   0   2   2     2203.07     2200.97     33.56 o 
   2   2   2     3723.35     3840.03     72.02 o 
   4   2   2     5821.12     6180.54    108.53 o 
   6   2   2     1250.12     1261.12     23.10 o 
   8   2   2      319.20      317.72     16.00 o 
  10   2   2      536.68      550.87     22.38 o 
 -13   3   2      515.65      509.75     23.25 o 
 -11   3   2       22.77       28.26      7.98 o 
  -9   3   2       55.73       59.71      7.30 o 
  -7   3   2      389.21      422.81     15.06 o 
  -5   3   2     2099.54     2344.62     38.79 o 
  -3   3   2    39947.45    40740.91    620.43 o 
  -1   3   2     2372.39     2217.08     32.05 o 
   1   3   2     3069.28     3223.52     51.20 o 
   3   3   2     4167.82     4740.99     82.19 o 
   5   3   2     1476.89     1649.14     29.40 o 
   7   3   2      537.19      521.64     18.63 o 
   9   3   2        4.21        3.02      6.69 o 
  11   3   2       83.56       42.34     23.52 o 
 -12   4   2      353.38      353.01     20.18 o 
 -10   4   2      253.75      257.21     14.69 o 
  -8   4   2      803.74      805.75     18.65 o 
  -6   4   2     3608.67     3833.90     67.36 o 
  -4   4   2     8965.71     9178.82    140.48 o 
  -2   4   2     1591.30     1555.59     23.33 o 
   0   4   2      132.36      138.04      3.75 o 
   2   4   2     3952.88     3990.84     82.01 o 
   4   4   2     1416.12     1476.42     24.18 o 
   6   4   2      545.70      523.38     11.05 o 
   8   4   2      785.86      763.02     24.61 o 
  10   4   2       81.96      104.41     14.45 o 
 -13   5   2      215.88      207.46     16.70 o 
 -11   5   2     1035.15     1033.75     33.57 o 
  -9   5   2     1174.94     1175.69     30.25 o 
  -7   5   2     1276.42     1267.30     26.45 o 
  -5   5   2    19392.81    19953.30    338.57 o 
  -3   5   2    19194.44    19240.92    364.15 o 
  -1   5   2     8931.91     9149.20    128.90 o 
   1   5   2     1769.27     1881.31     51.12 o 
   3   5   2     2360.04     2282.10     35.18 o 
   5   5   2     7712.93     7932.12    121.26 o 
   7   5   2      296.44      292.59     15.91 o 
   9   5   2     1119.88     1163.89     39.54 o 
  11   5   2      436.00      483.24     54.44 o 
 -12   6   2      498.98      476.11     21.72 o 
 -10   6   2      179.16      169.59     12.36 o 
  -8   6   2      599.06      597.19     18.13 o 
  -6   6   2       53.27       34.54      6.18 o 
  -4   6   2     3494.86     3291.65     66.77 o 
  -2   6   2     6385.04     6384.32    112.32 o 
   0   6   2     8090.50     8269.19    132.19 o 
   2   6   2     1622.89     1747.04     33.07 o 
   4   6   2     8333.66     8288.66    130.43 o 
   6   6   2     1765.68     1720.88     30.03 o 
   8   6   2      198.01      221.72     16.19 o 
  10   6   2     1143.55     1213.98     79.99 o 
 -13   7   2     1052.29     1078.70     41.94 o 
 -11   7   2      975.16      971.83     30.24 o 
  -9   7   2      374.14      398.61     16.00 o 
  -7   7   2     9025.55     9395.01    177.83 o 
  -5   7   2     4244.48     4074.14     78.10 o 
  -3   7   2     9633.94     9531.88    187.58 o 
  -1   7   2     5369.20     5700.78     99.78 o 
   1   7   2      553.49      450.41      9.46 o 
   5   7   2     4669.63     4515.52     80.01 o 
   7   7   2      632.04      639.41     24.96 o 
   9   7   2      395.87      425.07     26.48 o 
  11   7   2      560.13      531.64     55.79 o 
 -12   8   2      713.00      754.62     32.92 o 
 -10   8   2      456.14      458.89     22.29 o 
  -8   8   2      455.96      423.29     24.75 o 
  -6   8   2     6740.41     7001.58    138.06 o 
  -4   8   2     4155.77     4297.05     81.25 o 
  -2   8   2     5898.50     5792.40    111.40 o 
   0   8   2     4464.09     4394.25     71.42 o 
   2   8   2     4762.31     5055.21    102.33 o 
   4   8   2     8058.03     8353.37    145.82 o 
   6   8   2     1242.42     1259.83     30.83 o 
   8   8   2      240.71      213.18     15.24 o 
  10   8   2      316.39      365.62     43.69 o 
 -13   9   2      147.63      140.61     17.71 o 
 -11   9   2        3.03       10.88      8.27 o 
  -9   9   2      106.70      101.77     11.35 o 
  -7   9   2      385.32      396.53     17.90 o 
  -5   9   2     1435.93     1403.03     31.91 o 
  -3   9   2     4688.24     4822.21     93.56 o 
  -1   9   2     2048.69     2180.85     41.65 o 
   1   9   2      266.65      296.61      9.34 o 
   3   9   2     1847.66     1893.37     39.93 o 
   5   9   2      527.50      538.10     13.66 o 
   7   9   2      206.39      225.86     15.03 o 
   9   9   2      303.39      378.39     44.36 o 
  11   9   2       17.97       26.88     22.18 o 
 -12  10   2      179.26      220.78     19.93 o 
 -10  10   2      108.14      109.06     12.91 o 
  -8  10   2     1061.74     1179.94     43.46 o 
  -6  10   2       40.48       46.11      6.62 o 
  -4  10   2       30.61       57.70      5.59 o 
  -2  10   2      331.76      309.23     10.70 o 
   0  10   2     2542.61     2642.05     54.28 o 
   2  10   2     3355.15     3904.98     78.18 o 
   4  10   2      919.39      894.37     21.74 o 
   6  10   2      389.37      428.39     14.50 o 
   8  10   2       75.92       87.21     13.73 o 
  10  10   2      221.28      235.23     38.31 o 
 -13  11   2      257.46      257.89     28.56 o 
 -11  11   2      470.22      448.52     24.08 o 
  -9  11   2      119.36      123.22     14.31 o 
  -7  11   2      317.58      338.67     15.40 o 
  -5  11   2     4565.02     4677.00    115.72 o 
  -3  11   2     6254.89     6173.95    200.41 o 
  -1  11   2     3468.65     3672.21     64.61 o 
   1  11   2     2960.49     2937.26     64.50 o 
   3  11   2     2293.08     2124.95     45.62 o 
   5  11   2      837.99      766.95     21.04 o 
   7  11   2     1195.56     1134.56     37.62 o 
   9  11   2      683.46      734.65     59.82 o 
 -12  12   2     1281.69     1266.45     47.37 o 
 -10  12   2      845.68      816.56     31.47 o 
  -8  12   2      926.20      937.78     31.83 o 
  -6  12   2     2520.48     2531.28     62.57 o 
  -4  12   2     3072.35     2827.97     67.68 o 
  -2  12   2     1382.44     1289.18     74.79 o 
   0  12   2     3834.54     3738.59     75.33 o 
   2  12   2     7352.77     7693.98    152.66 o 
   4  12   2     9316.76     9352.22    179.66 o 
   6  12   2      712.48      669.04     18.61 o 
   8  12   2      490.95      465.78     45.70 o 
  10  12   2      763.06      775.65     61.84 o 
 -11  13   2      634.35      609.86     28.97 o 
  -9  13   2      557.06      553.50     25.90 o 
  -7  13   2     1008.33      993.99     31.29 o 
  -5  13   2     2175.52     2156.57     67.66 o 
  -3  13   2     1866.74     1580.14     41.11 o 
  -1  13   2     6071.66     6035.04    126.03 o 
   1  13   2     8002.84     8142.81    156.00 o 
   3  13   2     1780.40     1637.57     36.23 o 
   5  13   2     2631.68     2556.95     55.49 o 
   7  13   2      223.70      241.95     31.59 o 
   9  13   2      330.85      409.31     47.72 o 
 -12  14   2      716.52      727.07     33.21 o 
 -10  14   2     1403.25     1405.03     45.59 o 
  -8  14   2      584.43      620.12     27.35 o 
  -6  14   2      220.43      214.41     12.16 o 
  -4  14   2     2516.26     2572.21     62.72 o 
  -2  14   2    11158.31    11024.81    252.40 o 
   0  14   2      304.15      287.88      9.83 o 
   2  14   2     2276.48     2371.63     50.59 o 
   4  14   2     2135.97     2218.98     48.99 o 
   6  14   2      643.15      646.14     23.29 o 
   8  14   2      922.84      976.00     68.56 o 
  10  14   2      477.30      431.49     51.08 o 
 -11  15   2       85.42       95.82     13.70 o 
  -9  15   2      435.60      411.62     21.12 o 
  -7  15   2      623.07      636.11     23.94 o 
  -5  15   2     1154.50     1048.64     29.30 o 
  -3  15   2     1879.85     1941.72     49.64 o 
  -1  15   2     1688.92     1726.59     38.24 o 
   1  15   2      285.09      301.54     10.87 o 
   3  15   2     5299.78     5313.55    106.81 o 
   5  15   2      677.19      647.04     21.43 o 
   7  15   2      578.70      645.95     42.01 o 
   9  15   2      279.62      318.57     42.34 o 
 -12  16   2        9.12        2.62      9.66 o 
 -10  16   2      255.12      337.63     21.75 o 
  -8  16   2       17.57       10.33      6.76 o 
  -6  16   2       18.63       14.72      6.19 o 
  -4  16   2     1299.55     1328.02     34.54 o 
  -2  16   2     4149.45     4877.02     99.74 o 
   0  16   2     2014.53     2110.96     45.20 o 
   2  16   2     1546.66     1759.29     38.22 o 
   4  16   2       85.02      113.89      7.42 o 
   6  16   2      577.23      591.83     21.38 o 
   8  16   2      257.85      270.85     38.31 o 
  10  16   2      186.72      149.87     33.60 o 
 -11  17   2      361.35      362.50     23.13 o 
  -9  17   2      284.43      299.82     18.91 o 
  -7  17   2       41.54       40.61      9.91 o 
  -5  17   2      249.12      220.76      9.61 o 
  -3  17   2      906.65      927.49     23.26 o 
  -1  17   2     3480.28     3692.01     85.45 o 
   1  17   2     1050.56     1013.50     24.04 o 
   3  17   2      474.70      461.39     14.12 o 
   5  17   2      611.57      608.98     28.99 o 
   7  17   2       26.60       26.21     18.15 o 
   9  17   2       88.99      107.53     28.90 o 
 -10  18   2     1236.58     1146.36     39.72 o 
  -8  18   2      495.54      507.46     22.84 o 
  -6  18   2      548.37      547.04     21.36 o 
  -4  18   2     1564.45     1516.20     36.47 o 
  -2  18   2     2721.56     2624.66     50.26 o 
   0  18   2     1943.13     1894.81     40.81 o 
   2  18   2     3706.81     3599.68     74.17 o 
   4  18   2     1329.49     1219.34     36.10 o 
   6  18   2      763.45      748.01     25.68 o 
   8  18   2      174.24      175.41     30.24 o 
 -11  19   2      284.44      291.42     21.46 o 
  -9  19   2     1167.70     1114.47     38.95 o 
  -7  19   2     1855.59     1821.60     52.26 o 
  -5  19   2     1463.83     1399.19     35.42 o 
  -3  19   2     4453.40     4380.84     89.03 o 
  -1  19   2     1177.51     1163.55     32.73 o 
   1  19   2     1363.08     1289.76     31.18 o 
   3  19   2     3723.62     3599.41     87.34 o 
   5  19   2      408.91      421.04     17.23 o 
   7  19   2      430.74      426.79     41.00 o 
   9  19   2      915.43      949.09     70.58 o 
 -10  20   2     1617.27     1555.12     50.49 o 
  -8  20   2      820.29      864.54     30.46 o 
  -6  20   2      326.88      336.30     16.73 o 
  -4  20   2     3274.17     3265.69     68.63 o 
  -2  20   2     5096.76     5276.98     96.78 o 
   0  20   2     1664.15     1588.81     35.61 o 
   2  20   2     2927.83     2804.68     68.41 o 
   4  20   2     1760.06     1731.70     47.69 o 
   6  20   2      839.00      790.41     43.35 o 
   8  20   2     1396.81     1560.22     91.42 o 
 -11  21   2      171.40      139.90     18.41 o 
  -9  21   2      791.44      783.94     32.53 o 
  -7  21   2      727.94      664.08     23.82 o 
  -5  21   2      444.67      447.10     13.47 o 
  -3  21   2     1548.20     1600.10     35.36 o 
  -1  21   2     1276.52     1231.18     30.62 o 
   1  21   2      115.45      119.85      9.65 o 
   3  21   2       73.72       65.01      8.80 o 
   5  21   2       68.42       81.27      9.95 o 
   7  21   2      567.28      547.78     46.38 o 
   9  21   2       94.55       98.12     29.57 o 
 -10  22   2        4.05        3.72      9.32 o 
  -8  22   2      413.34      443.99     23.49 o 
  -6  22   2      393.88      373.28     19.42 o 
  -4  22   2       29.23       36.84     30.91 o 
  -2  22   2      723.64      704.03     19.39 o 
   0  22   2      187.73      185.48     11.24 o 
   2  22   2      645.12      622.48     28.50 o 
   4  22   2      155.17      183.14     13.21 o 
   6  22   2       50.14       47.49     11.56 o 
   8  22   2       53.57       47.72     22.85 o 
  -9  23   2      601.51      592.21     30.01 o 
  -7  23   2      720.41      652.83     49.40 o 
  -5  23   2      500.56      467.13     38.98 o 
  -3  23   2      444.82      379.87     23.76 o 
  -1  23   2       62.26       57.92      7.19 o 
   1  23   2      141.75      140.34     13.56 o 
   3  23   2      375.12      380.64     18.18 o 
   5  23   2      212.94      219.74     19.89 o 
   7  23   2       64.78       66.53     22.85 o 
 -10  24   2       70.83       74.84     24.87 o 
  -8  24   2      314.77      293.54     19.02 o 
  -6  24   2      296.06      278.25     34.95 o 
  -4  24   2      146.47      143.82     24.87 o 
  -2  24   2     1163.33     1224.14     35.61 o 
   0  24   2     1146.32     1137.90     61.17 o 
   2  24   2      513.88      459.17     19.76 o 
   4  24   2     1657.24     1610.23     47.58 o 
   6  24   2      248.10      235.43     21.24 o 
   8  24   2      153.38      120.97     30.24 o 
  -9  25   2      421.91      446.28     48.39 o 
  -7  25   2      342.92      357.56     39.65 o 
  -3  25   2     2204.57     2206.11     73.20 o 
  -1  25   2      455.62      411.80     16.57 o 
   1  25   2      538.78      525.68     24.68 o 
   3  25   2       96.82       96.30     10.93 o 
   5  25   2      334.23      353.93     26.30 o 
   7  25   2      286.61      274.88     36.96 o 
  -8  26   2      298.02      294.38     38.98 o 
  -6  26   2      930.84      942.39     59.82 o 
  -4  26   2      429.58      431.50     38.31 o 
  -2  26   2       11.75       18.24      9.95 o 
   0  26   2     1208.99     1198.62     38.72 o 
   2  26   2     1925.52     1877.11     53.41 o 
   4  26   2      507.30      543.43     30.18 o 
   6  26   2      331.87      377.58     26.78 o 
  -9  27   2      121.03      145.17     31.59 o 
  -7  27   2      225.86      219.10     32.93 o 
  -5  27   2     1216.48     1160.91     71.25 o 
  -3  27   2      705.42      689.87     35.16 o 
  -1  27   2     1198.99     1170.28     37.09 o 
   1  27   2      221.59      237.28     18.08 o 
   3  27   2      217.74      224.25     15.79 o 
   5  27   2      690.52      644.58     34.13 o 
   7  27   2      396.63      370.33     44.36 o 
  -8  28   2       83.99       98.12     24.87 o 
  -6  28   2      239.11      233.89     34.28 o 
  -4  28   2      274.22      225.82     32.26 o 
  -2  28   2     1069.41     1049.97     45.62 o 
   0  28   2      253.07      259.81     15.30 o 
   2  28   2      103.26      100.19     11.26 o 
   4  28   2       68.86       61.64     18.15 o 
   6  28   2       23.24       17.63     12.59 o 
  -7  29   2       29.70       16.13     17.47 o 
  -5  29   2      146.84      141.14     28.23 o 
  -3  29   2       92.13       93.42     22.18 o 
  -1  29   2      124.89      120.62     10.85 o 
   1  29   2      828.01      813.88     29.62 o 
   3  29   2       58.81       40.91     12.77 o 
   5  29   2       21.01       40.92     13.54 o 
  -6  30   2      340.38      350.16     43.01 o 
  -4  30   2      140.86      129.04     26.88 o 
  -2  30   2      198.55      201.83     22.09 o 
   0  30   2      159.79      152.95     12.42 o 
   2  30   2       71.44       67.70     10.43 o 
   4  30   2      113.65      121.44     16.87 o 
  -7  31   2        4.80       -1.34     16.13 o 
  -5  31   2      551.43      566.60     51.08 o 
  -3  31   2      464.58      496.02     45.70 o 
  -1  31   2      309.99      255.74     24.24 o 
   1  31   2      248.20      270.62     17.19 o 
   3  31   2      110.59      104.86     15.66 o 
  -6  32   2      147.23      164.66     31.59 o 
  -4  32   2      298.68      274.88     38.98 o 
  -2  32   2      443.43      489.22     35.29 o 
   0  32   2      207.60      224.37     23.27 o 
   2  32   2      220.77      252.15     18.35 o 
   4  32   2      125.01      131.34     17.89 o 
  -5  33   2      479.78      453.67     50.41 o 
  -3  33   2      468.87      503.41     47.05 o 
  -1  33   2      376.13      337.09     28.98 o 
   1  33   2      234.21      257.78     19.24 o 
   3  33   2      131.50      149.14     28.90 o 
  -4  34   2      611.48      652.63     55.11 o 
  -2  34   2       36.13       41.07     14.44 o 
   0  34   2      225.35      219.12     28.23 o 
   2  34   2       66.40       77.60     12.05 o 
  -1  35   2       28.61       54.10     15.68 o 
 -13   1   3      149.08      138.73     13.69 o 
 -11   1   3      184.75      183.79     16.30 o 
  -9   1   3      284.82      280.17     12.44 o 
  -7   1   3     1911.26     1856.50     42.34 o 
  -5   1   3      773.87      784.95     17.81 o 
  -3   1   3     4576.93     4756.86    135.76 o 
  -1   1   3     2907.63     2959.43     52.20 o 
   1   1   3     1845.45     1755.32     53.98 o 
   3   1   3      432.00      390.35     21.37 o 
   5   1   3      465.80      432.16     24.45 o 
   7   1   3      660.93      671.52     49.40 o 
   9   1   3      187.71      200.51     23.63 o 
 -14   2   3      579.61      584.26     41.27 o 
 -12   2   3     1070.75     1078.96     32.47 o 
 -10   2   3      141.51      130.54      9.91 o 
  -8   2   3     1731.34     1683.59     39.45 o 
  -6   2   3     3055.75     3144.01     67.57 o 
  -4   2   3     9053.02     9784.24    182.73 o 
  -2   2   3     1625.52     1577.56     28.41 o 
   0   2   3     3496.22     3535.08    107.58 o 
   2   2   3     2905.06     2768.81     84.68 o 
   4   2   3     3723.39     3544.80    108.70 o 
   6   2   3      695.99      675.90     26.21 o 
   8   2   3      916.95      927.70     33.63 o 
  10   2   3      904.75      987.61     49.91 o 
 -13   3   3      449.12      460.99     33.73 o 
 -11   3   3     1153.99     1143.98     33.23 o 
  -9   3   3     1629.31     1515.08     31.48 o 
  -7   3   3    11360.25    11362.11    227.49 o 
  -5   3   3     1874.19     1774.35     41.14 o 
  -3   3   3     2397.73     2452.97     44.08 o 
  -1   3   3     1900.19     1853.39     32.57 o 
   1   3   3     9467.01     9318.08    266.72 o 
   3   3   3    15910.14    16529.33    460.98 o 
   5   3   3     1787.41     1685.52     47.32 o 
   7   3   3       22.55       32.11      8.20 o 
   9   3   3      580.52      569.60     34.93 o 
 -12   4   3     1838.32     1835.54     47.45 o 
 -10   4   3      394.43      409.08     16.05 o 
  -8   4   3     2675.55     2610.91     50.57 o 
  -6   4   3     6862.29     6825.42    135.29 o 
  -4   4   3     1440.75     1408.85     41.84 o 
  -2   4   3     2444.61     2486.82     43.95 o 
   0   4   3     4444.86     4469.81    125.00 o 
   2   4   3     5489.49     5629.07    174.52 o 
   4   4   3     4348.39     4199.31    102.65 o 
   6   4   3     2582.30     2569.56     70.22 o 
   8   4   3     1187.54     1157.00     51.28 o 
  10   4   3      849.96      957.14     69.90 o 
 -13   5   3      518.21      517.65     28.37 o 
 -11   5   3       83.52       79.51      9.43 o 
  -9   5   3      620.34      593.09     19.90 o 
  -7   5   3     6280.56     6363.50    130.16 o 
  -5   5   3    14498.35    15442.71    358.73 o 
  -3   5   3     6437.70     6166.54    227.70 o 
  -1   5   3     6138.44     6257.72    106.44 o 
   1   5   3    19859.05    20713.20    576.08 o 
   3   5   3     3878.00     3758.98    115.61 o 
   5   5   3     1893.59     1933.24     53.23 o 
   7   5   3      678.96      666.02     24.74 o 
   9   5   3      220.89      195.49     22.80 o 
 -12   6   3      174.31      178.04     13.97 o 
 -10   6   3      371.72      366.55     15.76 o 
  -8   6   3      380.64      402.07     12.03 o 
  -6   6   3     1814.74     1760.92     46.73 o 
  -4   6   3     1340.57     1594.42     42.24 o 
  -2   6   3      302.99      328.74      8.89 o 
   0   6   3     2826.45     2842.00     89.45 o 
   2   6   3     1769.38     1901.32     61.79 o 
   4   6   3     1972.67     1945.88     51.87 o 
   6   6   3      247.63      249.21     14.05 o 
   8   6   3       25.00       31.11     12.33 o 
  10   6   3      181.99      218.42     38.31 o 
 -13   7   3        3.64        2.97      9.97 o 
 -11   7   3      123.48      119.43     13.35 o 
  -9   7   3      382.09      364.22     18.29 o 
  -7   7   3     3471.80     3562.68     90.60 o 
  -5   7   3     4761.70     5137.35    125.11 o 
  -3   7   3      604.40      619.32     19.13 o 
  -1   7   3      910.37      947.59     20.17 o 
   1   7   3     6206.17     6831.19    199.58 o 
   3   7   3     1485.01     1410.10     36.30 o 
   5   7   3      418.59      419.04     16.49 o 
   7   7   3      621.56      609.57     24.09 o 
   9   7   3       67.41       70.57     25.54 o 
 -12   8   3      773.41      739.61     39.07 o 
 -10   8   3      534.16      533.63     24.05 o 
  -8   8   3     6952.26     7004.31    163.79 o 
  -6   8   3     1902.65     1965.90     49.20 o 
  -4   8   3      623.38      531.05     16.12 o 
  -2   8   3      648.56      678.93     15.82 o 
   0   8   3     3710.39     4085.09     92.82 o 
   2   8   3     6880.23     7156.66    206.95 o 
   4   8   3     2256.02     2371.87     57.90 o 
   6   8   3      252.18      243.66     14.49 o 
   8   8   3      473.39      561.89     48.39 o 
  10   8   3     1293.09     1404.23     89.40 o 
 -13   9   3      213.39      186.32     18.68 o 
 -11   9   3      586.45      584.30     26.53 o 
  -9   9   3      962.14      930.87     34.60 o 
  -7   9   3     7322.34     6877.94    168.65 o 
  -5   9   3     2121.63     2136.73     57.27 o 
  -3   9   3     3641.63     3726.37     93.13 o 
  -1   9   3     9758.91    10413.24    172.07 o 
   1   9   3    10166.99    10511.10    296.18 o 
   3   9   3     5084.81     5157.70    121.88 o 
   5   9   3     1569.04     1556.52     41.90 o 
   7   9   3       94.09      107.06     20.50 o 
   9   9   3      180.13      180.12     34.28 o 
 -12  10   3      812.41      786.47     34.42 o 
 -10  10   3      470.91      463.64     22.08 o 
  -8  10   3      477.79      521.19     21.93 o 
  -6  10   3     7730.47     7728.86    180.52 o 
  -4  10   3     5926.96     5836.83    119.20 o 
   0  10   3     2516.02     2442.07     54.89 o 
   2  10   3     9685.22     9925.27    233.66 o 
   4  10   3     2925.63     2844.96     59.94 o 
   6  10   3      742.29      811.72     27.31 o 
   8  10   3      445.10      537.02     46.38 o 
  10  10   3      849.36      783.05     67.21 o 
 -13  11   3      295.67      288.84     23.96 o 
 -11  11   3      526.43      575.88     26.39 o 
  -9  11   3     1674.23     1623.41     47.22 o 
  -7  11   3      107.15       93.15      9.51 o 
  -5  11   3     1000.79      921.70     28.82 o 
  -3  11   3     1533.92     1456.72     33.70 o 
  -1  11   3     6830.66     7252.50    143.34 o 
   1  11   3     6991.83     7434.42    139.23 o 
   3  11   3     4546.99     4462.12     90.67 o 
   5  11   3      419.38      420.85     13.98 o 
   7  11   3      637.04      648.62     53.10 o 
   9  11   3      515.02      541.05     53.77 o 
 -12  12   3       22.13       25.48     10.48 o 
 -10  12   3       36.29       45.96      9.99 o 
  -8  12   3      675.54      683.45     25.65 o 
  -6  12   3      532.66      510.76     20.61 o 
  -4  12   3     2251.10     2349.02     50.85 o 
  -2  12   3     3506.38     3609.54     74.30 o 
   0  12   3      159.30      167.40      8.25 o 
   2  12   3      157.13      151.05      6.58 o 
   4  12   3     1169.11     1093.58     26.78 o 
   6  12   3     1118.21     1137.39     65.88 o 
   8  12   3       17.48       16.13     18.82 o 
 -13  13   3       16.86       11.04     10.91 o 
 -11  13   3        8.95       -1.49      8.04 o 
  -9  13   3      484.31      490.46     25.62 o 
  -7  13   3      516.61      542.37     21.10 o 
  -5  13   3     2402.57     2656.82     57.73 o 
  -3  13   3     2411.71     2573.07     54.89 o 
  -1  13   3     1815.65     2059.52     52.02 o 
   1  13   3      283.73      287.97      8.25 o 
   3  13   3      524.56      606.61     16.55 o 
   5  13   3      559.57      584.02     17.23 o 
   7  13   3      462.96      518.87     47.72 o 
   9  13   3      177.91      205.65     36.96 o 
 -12  14   3      737.67      713.96     32.46 o 
 -10  14   3      286.07      306.76     19.95 o 
  -8  14   3      368.61      355.33     17.54 o 
  -6  14   3      413.46      394.54     16.27 o 
  -4  14   3     3141.74     3254.85     69.69 o 
  -2  14   3     1337.99     1492.42     37.65 o 
   0  14   3     1046.35     1149.28     25.58 o 
   2  14   3     2870.65     2971.01     63.82 o 
   4  14   3     1656.35     1669.83     37.09 o 
   6  14   3      171.90      204.98     30.92 o 
   8  14   3      240.13      193.56     34.28 o 
 -11  15   3      291.64      303.97     21.31 o 
  -9  15   3      284.38      255.30     17.35 o 
  -7  15   3      545.31      521.08     24.68 o 
  -5  15   3     2376.50     2471.53     56.87 o 
  -3  15   3     4491.85     4582.72     95.72 o 
  -1  15   3     3806.41     3664.74     87.14 o 
   1  15   3     3029.65     2886.69     72.14 o 
   3  15   3      593.52      587.55     17.26 o 
   5  15   3     1087.10     1076.40     41.50 o 
   7  15   3     1456.94     1430.53     86.72 o 
   9  15   3      924.61      850.28     69.23 o 
 -12  16   3      836.94      877.91     36.09 o 
 -10  16   3      995.23     1034.58     50.68 o 
  -8  16   3      361.55      364.82     17.85 o 
  -6  16   3     1069.79     1072.78     28.20 o 
  -4  16   3     4313.02     4122.38     85.77 o 
  -2  16   3     5202.64     5153.20    119.43 o 
   0  16   3      624.05      533.74     15.58 o 
   2  16   3     1982.53     1969.63     41.30 o 
   4  16   3      844.88      866.59     26.96 o 
   6  16   3      429.93      450.32     41.00 o 
   8  16   3      454.53      480.56     47.72 o 
 -11  17   3      440.21      425.55     24.06 o 
  -9  17   3      988.01      978.75     33.85 o 
  -7  17   3      366.56      369.31     17.17 o 
  -5  17   3      403.10      389.41     21.83 o 
  -3  17   3     1890.78     1765.37     40.12 o 
  -1  17   3     2195.68     2280.50     57.58 o 
   1  17   3      444.83      433.33     15.13 o 
   3  17   3     3308.35     3256.51     77.97 o 
   5  17   3      173.74      178.77     27.56 o 
   7  17   3       83.40       91.40     24.19 o 
   9  17   3     1182.62     1254.97     85.37 o 
 -12  18   3       12.52       34.81     11.26 o 
 -10  18   3      404.40      405.57     23.39 o 
  -8  18   3        4.14        7.17      6.33 o 
  -6  18   3     1065.10     1060.53     34.10 o 
  -4  18   3      362.61      321.95     14.09 o 
  -2  18   3      956.62      909.47     26.91 o 
   0  18   3     1538.38     1501.55     33.73 o 
   2  18   3      307.15      330.21     13.64 o 
   4  18   3     1147.65     1077.19     43.54 o 
   6  18   3      192.13      229.18     33.60 o 
   8  18   3     1131.63     1179.69     80.66 o 
 -11  19   3      107.29       93.80     13.27 o 
  -9  19   3      400.91      429.52     21.54 o 
  -7  19   3        4.22        9.50      6.28 o 
  -5  19   3      217.28      198.98     12.19 o 
  -3  19   3     1100.45     1158.28     32.80 o 
  -1  19   3      157.88      159.69      9.14 o 
   1  19   3       67.89       61.39      7.82 o 
   3  19   3       16.85       20.50      5.86 o 
   5  19   3      602.90      549.26     27.94 o 
   7  19   3      224.16      256.06     37.64 o 
 -10  20   3       73.54       87.36     12.66 o 
  -8  20   3      385.61      380.73     18.69 o 
  -6  20   3      190.72      187.63     12.19 o 
  -4  20   3      920.41      826.40     25.44 o 
  -2  20   3       37.24       39.97      5.00 o 
   0  20   3      320.59      303.08     14.43 o 
   2  20   3     3657.88     3578.60     86.64 o 
   4  20   3       74.19       61.13     11.38 o 
   6  20   3      136.58      116.94     25.54 o 
   8  20   3      334.97      297.06     41.67 o 
 -11  21   3      130.62      117.15     17.03 o 
  -9  21   3      354.67      335.91     33.78 o 
  -7  21   3      571.11      543.80     22.82 o 
  -5  21   3     1837.13     1881.22     50.04 o 
  -3  21   3      619.80      620.61     19.95 o 
  -1  21   3      346.83      345.00     19.16 o 
   1  21   3      294.88      297.92     18.06 o 
   3  21   3     1181.93     1166.95     33.97 o 
   5  21   3      370.44      339.25     44.02 o 
   7  21   3      148.00      156.59     29.57 o 
 -10  22   3      220.84      244.01     23.52 o 
  -8  22   3      314.12      368.47     28.56 o 
  -6  22   3      421.35      413.90     19.63 o 
  -4  22   3      801.93      814.62     34.08 o 
  -2  22   3     3368.98     3262.13    100.99 o 
   0  22   3      366.95      373.87     21.51 o 
   2  22   3      588.73      569.95     22.02 o 
   4  22   3      549.62      575.10     29.47 o 
   6  22   3      341.00      321.93     39.65 o 
  -9  23   3     1309.63     1344.35     52.72 o 
  -7  23   3     1117.89     1266.12     44.73 o 
  -5  23   3     1346.84     1321.85     47.65 o 
  -3  23   3     2034.97     1955.84     63.76 o 
  -1  23   3      748.62      742.87     29.00 o 
   1  23   3     2495.17     2505.86     79.39 o 
   3  23   3     2685.58     2722.77     87.09 o 
   5  23   3      679.04      695.58     34.34 o 
   7  23   3      497.02      472.49     47.72 o 
 -10  24   3      196.50      197.48     19.51 o 
  -8  24   3      778.64      815.67     34.85 o 
  -6  24   3      839.12      795.40     54.45 o 
  -4  24   3     1476.33     1389.68     48.30 o 
  -2  24   3      109.75      113.15     11.29 o 
   0  24   3     1674.18     1673.34     57.94 o 
   2  24   3     3248.12     3232.25     79.23 o 
   4  24   3       71.16       75.36     13.39 o 
   6  24   3      162.68      158.61     31.59 o 
  -9  25   3      160.88      192.89     32.26 o 
  -7  25   3       39.94       43.33      8.28 o 
  -5  25   3       63.95       49.01      7.73 o 
  -3  25   3      147.35      126.60     16.13 o 
  -1  25   3       97.96       89.43     15.51 o 
   1  25   3      277.61      261.41     19.99 o 
   3  25   3     1318.33     1235.47     48.71 o 
   5  25   3      334.93      340.21     25.02 o 
  -8  26   3      167.46      143.15     28.90 o 
  -6  26   3      122.88      151.89     27.55 o 
  -4  26   3       69.19       79.14      7.97 o 
  -2  26   3      177.14      169.29     25.88 o 
   0  26   3      986.43     1035.46     40.87 o 
   2  26   3       98.53       84.56     13.76 o 
   4  26   3       16.92        6.10     10.01 o 
   6  26   3       84.05      103.50     26.21 o 
  -9  27   3      148.71      133.74     28.90 o 
  -7  27   3      371.19      339.41     40.33 o 
  -5  27   3      743.13      756.84     54.44 o 
  -3  27   3      250.44      220.80     14.30 o 
  -1  27   3      575.20      560.96     22.91 o 
   1  27   3      228.64      282.25     20.65 o 
   3  27   3      836.01      851.30     38.49 o 
   5  27   3      405.78      415.44     37.97 o 
  -8  28   3      266.00      240.61     36.96 o 
  -6  28   3      686.55      720.53     53.77 o 
  -4  28   3      386.17      454.34     41.00 o 
  -2  28   3      148.88      156.60     13.40 o 
   0  28   3      380.49      360.48     22.92 o 
   2  28   3      829.23      792.59     36.34 o 
   4  28   3      134.07      118.38     16.87 o 
  -7  29   3      300.76      301.10     39.65 o 
  -5  29   3      938.82      954.48     63.86 o 
  -3  29   3       75.44       73.25     21.51 o 
  -1  29   3      398.05      396.90     18.59 o 
   1  29   3      514.80      555.14     28.74 o 
   3  29   3      597.02      579.79     81.33 o 
   5  29   3      163.66      204.98     32.26 o 
  -6  30   3      231.91      184.82     32.26 o 
  -4  30   3       62.77       82.66     24.19 o 
  -2  30   3      147.06      112.24     25.54 o 
   0  30   3      722.50      759.05     33.06 o 
   2  30   3      416.09      431.84     28.70 o 
   4  30   3      209.26      221.38     22.80 o 
  -7  31   3      224.88      290.34     40.32 o 
  -5  31   3       28.24       34.27     19.49 o 
  -3  31   3      123.42      152.56     28.90 o 
  -1  31   3        9.90       13.00      7.87 o 
   1  31   3      690.62      675.11     55.12 o 
   3  31   3      158.03      131.58     17.89 o 
  -6  32   3       44.07       69.22     24.87 o 
  -4  32   3      150.10       97.45     26.21 o 
  -2  32   3      171.36      170.71     30.92 o 
   0  32   3        8.11        1.93     11.43 o 
   2  32   3       69.23       65.10     13.87 o 
  -5  33   3      194.43      165.33     31.59 o 
  -3  33   3       28.02       47.04     20.83 o 
  -1  33   3        4.55        4.70     15.46 o 
   1  33   3       24.14       63.92     11.24 o 
  -4  34   3      127.11      157.94     32.26 o 
  -2  34   3       77.17      110.22     26.88 o 
   0  34   3      184.25      237.98     25.74 o 
 -14   0   4     1204.70     1326.23     88.73 o 
 -12   0   4      996.68      887.15     40.05 o 
 -10   0   4      261.59      237.91     17.39 o 
  -8   0   4     4539.68     4479.65    129.98 o 
  -6   0   4     7905.77     8030.97    231.18 o 
  -4   0   4    13870.74    13286.11    532.47 o 
  -2   0   4     1846.21     1743.74     41.67 o 
   0   0   4     1022.80      962.76     53.11 o 
   2   0   4     1920.52     1597.09     82.71 o 
   4   0   4     5213.18     5193.14    230.15 o 
   6   0   4     5088.25     5486.55    238.84 o 
   8   0   4      186.27      219.77     34.28 o 
 -13   1   4      417.43      457.48     35.13 o 
 -11   1   4      794.29      786.47     25.11 o 
  -9   1   4     1049.22     1022.70     26.95 o 
  -7   1   4     5800.37     5795.04    118.43 o 
  -5   1   4     3818.27     3694.56    103.49 o 
  -3   1   4     9774.40     9538.21    218.91 o 
  -1   1   4    14469.58    15184.74    429.72 o 
   1   1   4     3838.68     3860.11    112.30 o 
   3   1   4     1762.65     1799.37     57.05 o 
   5   1   4     4824.99     4691.85    143.91 o 
   7   1   4     1386.26     1465.47     58.70 o 
   9   1   4      745.14      667.67     41.58 o 
 -14   2   4      106.51      104.59     21.62 o 
 -12   2   4      739.97      700.14     29.87 o 
 -10   2   4      248.68      247.77     12.28 o 
  -8   2   4      897.16      913.36     23.61 o 
  -6   2   4     3681.76     3672.86     74.02 o 
  -4   2   4      345.76      482.38     21.37 o 
  -2   2   4     1748.48     1698.76     39.43 o 
   0   2   4     1150.78     1044.98     38.51 o 
   2   2   4     1602.52     1622.69     63.88 o 
   4   2   4      358.38      368.61     22.10 o 
   6   2   4      601.12      542.69     33.27 o 
   8   2   4      362.57      346.28     29.68 o 
 -13   3   4       49.54       52.33     11.41 o 
 -11   3   4      629.32      580.22     20.58 o 
  -9   3   4       32.02       27.57      5.63 o 
  -7   3   4      310.09      329.33     13.10 o 
  -5   3   4     1118.31     1112.96     24.91 o 
  -3   3   4      110.40      104.46      6.56 o 
  -1   3   4     2845.80     2828.05     87.54 o 
   1   3   4       93.59      113.03     11.64 o 
   3   3   4       45.06       48.78     10.08 o 
   5   3   4      552.79      567.02     30.15 o 
   7   3   4      403.93      432.11     30.50 o 
   9   3   4        5.70        4.41     13.68 o 
 -14   4   4       45.20       55.72     19.14 o 
 -12   4   4      856.50      787.66     31.72 o 
 -10   4   4      102.12       97.91      8.63 o 
  -8   4   4     1471.98     1390.23     33.11 o 
  -6   4   4     4533.95     4834.28     99.47 o 
  -4   4   4     2174.07     2209.19     54.08 o 
  -2   4   4      731.00      790.43     18.26 o 
   0   4   4     3351.57     3618.27    113.95 o 
   2   4   4      198.92      211.17     15.87 o 
   4   4   4     1956.12     1933.03     68.92 o 
   6   4   4     1767.07     1793.54     67.74 o 
   8   4   4      165.49      183.43     22.68 o 
 -13   5   4      110.20      134.40     18.06 o 
 -11   5   4      263.53      243.09     13.99 o 
  -9   5   4      154.60      164.01      9.38 o 
  -7   5   4     2240.22     2314.36     58.88 o 
  -5   5   4      331.76      297.60     12.36 o 
  -3   5   4     1678.32     1632.00     40.52 o 
  -1   5   4      687.69      634.39     18.48 o 
   1   5   4     2123.87     2033.38     68.47 o 
   3   5   4     2337.99     2268.24     71.78 o 
   5   5   4     1221.20     1237.70     61.85 o 
   7   5   4      201.49      216.45     22.57 o 
   9   5   4      106.79       81.99     26.88 o 
 -14   6   4      189.63      193.91     26.41 o 
 -12   6   4      708.41      722.52     30.94 o 
 -10   6   4     1064.74     1055.64     28.32 o 
  -8   6   4     6389.04     6456.59    152.82 o 
  -6   6   4    10869.01    10701.98    241.90 o 
  -4   6   4      948.10     1084.87     46.39 o 
  -2   6   4     8707.15     8953.53    183.48 o 
   0   6   4     1855.62     1870.25     54.43 o 
   2   6   4     3124.24     2743.76     91.79 o 
   4   6   4     1390.39     1380.03     49.16 o 
   6   6   4     1435.20     1569.62     63.35 o 
   8   6   4     1126.06     1095.67     75.96 o 
 -13   7   4      411.24      433.72     25.57 o 
 -11   7   4      150.13      149.42     14.09 o 
  -9   7   4      133.06      111.58     11.17 o 
  -7   7   4     1993.33     1984.37     55.06 o 
  -5   7   4     4764.81     4645.07    111.98 o 
  -3   7   4     7698.43     7872.30    178.82 o 
  -1   7   4     3577.00     3589.62     85.00 o 
   1   7   4     3124.99     3131.30     96.79 o 
   3   7   4     2073.77     2026.82     70.10 o 
   5   7   4      869.77      879.37     38.42 o 
   7   7   4     1059.35     1146.67     51.42 o 
   9   7   4      549.47      550.46     52.43 o 
 -12   8   4      104.37      107.32     14.12 o 
 -10   8   4     1729.21     1651.43     49.12 o 
  -8   8   4     4093.06     4095.47     99.19 o 
  -6   8   4     1052.21     1088.35     30.28 o 
  -4   8   4     2490.56     2529.51     75.38 o 
  -2   8   4     1673.44     1745.56     40.10 o 
   0   8   4      587.37      476.58     23.75 o 
   2   8   4     3150.05     3091.12     94.64 o 
   4   8   4      248.12      234.60     19.94 o 
   6   8   4      260.71      259.58     23.23 o 
   8   8   4      503.36      465.10     47.72 o 
 -13   9   4      177.24      187.94     18.58 o 
 -11   9   4       95.87       81.32     12.27 o 
  -9   9   4     2509.64     2477.82     68.68 o 
  -7   9   4     2383.92     2339.65     62.09 o 
  -5   9   4     3658.05     3785.61     89.89 o 
  -3   9   4      976.48      980.97     24.42 o 
  -1   9   4     6178.47     6739.47    155.04 o 
   1   9   4     3024.73     3338.49    101.76 o 
   3   9   4      841.38      816.43     40.67 o 
   5   9   4       53.07       56.57     11.77 o 
   7   9   4      734.01      762.22     58.48 o 
   9   9   4      412.63      409.98     51.08 o 
 -12  10   4      101.29      111.78     20.17 o 
 -10  10   4      458.10      449.66     21.69 o 
  -8  10   4     1489.45     1535.66     44.81 o 
  -6  10   4      438.22      458.33     18.29 o 
  -4  10   4      280.65      246.98     10.39 o 
  -2  10   4      746.48      832.33     24.33 o 
   0  10   4       75.14       64.61      7.47 o 
   2  10   4      539.07      576.93     30.58 o 
   4  10   4       42.74       42.02     21.17 o 
   6  10   4      819.24      791.81     56.46 o 
   8  10   4       55.73       38.31     24.19 o 
 -13  11   4      105.09      114.53     15.69 o 
 -11  11   4      242.17      210.98     17.16 o 
  -9  11   4      405.45      420.82     21.00 o 
  -7  11   4     2306.12     2233.47     60.48 o 
  -5  11   4     2013.07     1968.64     46.12 o 
  -3  11   4     2647.17     2576.64     55.80 o 
  -1  11   4      404.23      394.31     13.55 o 
   1  11   4      894.64      859.38     32.97 o 
   3  11   4     1118.43     1083.87     46.72 o 
   5  11   4      846.69      819.37     38.08 o 
   7  11   4      200.43      189.53     34.95 o 
   9  11   4      616.60      570.63     56.46 o 
 -12  12   4      596.83      610.16     29.12 o 
 -10  12   4     1156.54     1121.20     37.66 o 
  -8  12   4      924.67      936.76     30.92 o 
  -6  12   4     2496.68     2357.69     52.92 o 
  -4  12   4      435.24      414.75     14.19 o 
  -2  12   4     3096.05     3172.00     78.06 o 
   0  12   4     3233.67     3150.96     73.87 o 
   2  12   4     2705.94     2592.44     84.58 o 
   4  12   4      810.17      881.27     35.41 o 
   6  12   4       51.81       34.95     20.16 o 
   8  12   4      621.62      619.70     58.48 o 
 -13  13   4      148.69      148.90     17.54 o 
 -11  13   4      228.48      216.58     17.96 o 
  -9  13   4      449.04      493.53     22.29 o 
  -7  13   4     1732.45     1682.69     47.55 o 
  -5  13   4     3314.50     3290.19     68.25 o 
  -3  13   4     3827.71     3652.31     76.86 o 
  -1  13   4     1780.27     1775.78     45.59 o 
   1  13   4     1937.20     1875.98     65.79 o 
   3  13   4      825.52      839.18     33.50 o 
   5  13   4      502.51      467.80     45.70 o 
   7  13   4     1707.31     2031.58    110.92 o 
 -12  14   4       16.49       33.38     11.09 o 
 -10  14   4      452.82      414.67     21.75 o 
  -8  14   4     1532.89     1499.59     45.32 o 
  -6  14   4      664.01      647.72     19.67 o 
  -4  14   4     4331.96     4311.69     89.46 o 
  -2  14   4     2619.04     2547.66     63.29 o 
   0  14   4     1250.43     1260.22     34.55 o 
   2  14   4     1159.62     1146.05     44.09 o 
   4  14   4     2105.60     2031.21    106.23 o 
   6  14   4     2044.97     2014.94    104.88 o 
   8  14   4      902.22      896.66     71.25 o 
 -11  15   4      126.90      123.02     14.33 o 
  -9  15   4      307.08      322.64     18.72 o 
  -7  15   4      371.64      392.20     17.51 o 
  -5  15   4     1461.36     1495.75     36.43 o 
  -3  15   4      498.69      522.23     19.02 o 
  -1  15   4     2079.89     2064.99     68.94 o 
   1  15   4      191.59      191.49      7.01 o 
   3  15   4      356.61      400.98     22.87 o 
   5  15   4      680.38      720.54     53.10 o 
   7  15   4       22.03       23.52     20.16 o 
 -12  16   4       68.36       77.02     13.78 o 
 -10  16   4       45.91       39.34      9.91 o 
  -8  16   4       58.61       70.61      9.74 o 
  -6  16   4      221.87      242.29     16.71 o 
  -4  16   4     1055.77     1118.46     28.53 o 
  -2  16   4      252.37      219.82     14.09 o 
   0  16   4      180.43      182.35     10.04 o 
   2  16   4     1302.89     1336.93     57.48 o 
   4  16   4      205.40      246.65     31.59 o 
   6  16   4       47.30       81.99     24.19 o 
   8  16   4      231.47      237.92     38.98 o 
 -11  17   4        0.08       -9.65      7.59 o 
  -9  17   4      438.50      462.46     21.98 o 
  -7  17   4      438.69      449.41     19.35 o 
  -5  17   4       59.53       56.96      6.43 o 
  -3  17   4      570.81      549.14     19.01 o 
  -1  17   4     1444.77     1393.78     39.18 o 
   1  17   4      221.21      203.54     12.22 o 
   3  17   4      248.62      333.36     34.95 o 
   5  17   4       82.87      102.15     24.87 o 
   7  17   4       33.03       17.47     22.85 o 
 -12  18   4      182.36      216.35     19.73 o 
 -10  18   4      415.97      439.13     23.58 o 
  -8  18   4      125.21      111.34     11.35 o 
  -6  18   4      645.96      634.78     24.55 o 
  -4  18   4     2804.56     2863.27     62.70 o 
  -2  18   4     1484.02     1542.97     40.37 o 
   0  18   4     2476.10     2600.78     84.60 o 
   2  18   4     1062.59     1082.27     60.50 o 
   4  18   4      267.77      272.20     34.28 o 
   6  18   4      419.81      437.54     44.36 o 
 -11  19   4      438.95      472.26     25.75 o 
  -9  19   4      818.29      835.27     32.18 o 
  -7  19   4      687.74      721.15     27.12 o 
  -5  19   4     2463.87     2359.81     62.85 o 
  -3  19   4     1959.64     1886.76     50.96 o 
  -1  19   4     4258.70     4270.90    131.52 o 
   1  19   4     2917.09     2929.62     91.44 o 
   3  19   4     1611.73     1584.56     86.05 o 
   5  19   4      929.63      925.58     61.84 o 
   7  19   4      896.60      833.47     65.87 o 
 -10  20   4      448.58      420.84     34.67 o 
  -8  20   4     1154.36     1144.36     38.10 o 
  -6  20   4     2468.06     2372.30     61.34 o 
  -4  20   4      539.12      526.38     20.35 o 
  -2  20   4     2106.78     2029.63     65.14 o 
   0  20   4      897.54      881.92     47.05 o 
   2  20   4      200.56      217.75     27.56 o 
   4  20   4      661.63      669.45     49.74 o 
   6  20   4      425.28      441.57     49.06 o 
 -11  21   4      296.20      329.04     25.33 o 
  -9  21   4      665.32      685.81     27.68 o 
  -7  21   4      146.62      137.32     12.12 o 
  -5  21   4     1746.00     1727.27     50.31 o 
  -3  21   4     1466.90     1444.40     61.18 o 
  -1  21   4      121.89      112.91     16.80 o 
   1  21   4       21.39       27.55     14.11 o 
   3  21   4      535.58      578.03     45.70 o 
   5  21   4      295.47      256.74     35.62 o 
   7  21   4      329.94      314.54     42.34 o 
 -10  22   4      449.32      407.57     26.81 o 
  -8  22   4       13.93       14.64      9.41 o 
  -6  22   4      470.77      467.85     24.20 o 
  -4  22   4     1666.65     1492.90     54.45 o 
  -2  22   4      138.40      127.69     16.80 o 
   0  22   4      264.50      280.93     26.21 o 
   2  22   4       97.06       84.01     20.16 o 
   4  22   4      158.08      146.51     27.56 o 
   6  22   4       40.11       23.52     20.83 o 
  -9  23   4      563.21      505.21     28.74 o 
  -7  23   4       77.33       73.29     11.43 o 
  -5  23   4      433.33      437.44     23.22 o 
  -3  23   4      103.02      105.83     11.92 o 
  -1  23   4     2878.15     2801.49    127.77 o 
   1  23   4     2227.39     2305.52    110.27 o 
   3  23   4      283.93      301.77     34.95 o 
   5  23   4      120.13      139.12     28.90 o 
 -10  24   4      101.00      109.54     27.55 o 
  -8  24   4      262.43      248.03     19.13 o 
  -6  24   4      431.65      384.87     21.58 o 
  -4  24   4       53.07       53.65      9.56 o 
  -2  24   4      254.79      299.08     23.52 o 
   0  24   4      100.39      109.55     18.82 o 
   2  24   4       26.21       25.54     16.13 o 
   4  24   4      115.13      104.84     23.52 o 
   6  24   4       18.90        1.34     16.80 o 
  -9  25   4      381.07      418.24     25.61 o 
  -7  25   4      260.63      268.72     18.32 o 
  -5  25   4      355.85      330.67     36.97 o 
  -3  25   4      160.79      168.87     15.42 o 
  -1  25   4     1055.54     1043.25     55.79 o 
   1  25   4      481.92      510.81     41.00 o 
   3  25   4      941.94     1062.03     65.87 o 
   5  25   4      102.53       51.08     22.85 o 
  -8  26   4      358.29      351.51     41.67 o 
  -6  26   4      670.90      635.18     27.96 o 
  -4  26   4      258.03      257.98     18.22 o 
  -2  26   4       83.07       87.86     12.41 o 
   0  26   4      271.78      260.10     28.23 o 
   2  26   4     1228.14     1228.12     69.91 o 
   4  26   4      303.93      321.26     38.98 o 
  -9  27   4      480.96      428.13     49.06 o 
  -7  27   4      198.48      225.82     33.60 o 
  -5  27   4      411.84      404.86     21.58 o 
  -3  27   4      671.82      719.94     31.81 o 
  -1  27   4      169.94      175.41     20.83 o 
   1  27   4      523.79      561.89     41.00 o 
   3  27   4      340.78      379.06     38.31 o 
  -8  28   4      443.80      429.48     47.05 o 
  -6  28   4       77.58       58.47     21.51 o 
  -4  28   4      520.89      451.97     23.87 o 
  -2  28   4      269.42      282.38     19.89 o 
   0  28   4       89.05       84.01     17.47 o 
   2  28   4      102.29      101.48     22.18 o 
   4  28   4      186.15      214.39     32.93 o 
  -7  29   4       64.94       63.17     25.54 o 
  -5  29   4       51.95       24.87     16.80 o 
  -3  29   4       98.31       95.67     19.15 o 
  -1  29   4       21.85       20.49     17.81 o 
   1  29   4       15.51       -3.36     12.10 o 
   3  29   4       17.14        0.00     16.13 o 
  -6  30   4       15.18       13.44     18.15 o 
  -4  30   4        4.78      -18.15     12.77 o 
  -2  30   4        8.36        3.49      9.07 o 
   0  30   4      342.65      325.97     29.57 o 
   2  30   4       93.46       94.09     20.83 o 
  -5  31   4      537.55      610.95     53.77 o 
  -3  31   4      431.09      379.07     45.03 o 
  -1  31   4      170.78      193.47     18.51 o 
   1  31   4       66.97       86.02     19.49 o 
  -4  32   4      164.73      171.38     30.92 o 
  -2  32   4      189.04      209.02     35.62 o 
   0  32   4      269.43      262.31     21.95 o 
  -3  33   4       37.91       20.16     18.82 o 
  -1  33   4      258.11      272.87     39.65 o 
 -13   1   5       89.53       88.63     18.52 o 
 -11   1   5      349.02      387.63     21.11 o 
  -9   1   5      198.64      179.96      9.48 o 
  -7   1   5     2445.24     2557.24     53.16 o 
  -5   1   5     2008.31     2209.24     47.95 o 
  -3   1   5     3572.79     3867.31    122.13 o 
  -1   1   5     2570.23     2584.56     80.14 o 
   1   1   5      935.54      923.19     37.55 o 
   3   1   5      366.40      362.39     40.66 o 
   5   1   5       15.78       18.58     11.85 o 
   7   1   5      154.12      188.64     23.23 o 
 -14   2   5      420.77      403.61     35.56 o 
 -12   2   5      805.82      856.64     43.49 o 
 -10   2   5     1280.41     1224.98     32.58 o 
  -8   2   5      441.59      435.12     24.35 o 
  -6   2   5     1369.21     1292.63     28.10 o 
  -4   2   5     2120.87     2258.25     52.64 o 
  -2   2   5     4819.25     4639.91    109.50 o 
   0   2   5     3973.13     3719.11    116.81 o 
   2   2   5     1178.88     1076.96     69.24 o 
   4   2   5      463.78      456.81     27.80 o 
   6   2   5      869.40      830.87     42.01 o 
   8   2   5      174.38      169.98     23.23 o 
 -13   3   5      931.53      987.70     49.42 o 
 -11   3   5     1011.37     1027.44     35.12 o 
  -9   3   5     1432.13     1445.50     35.81 o 
  -7   3   5     2425.88     2443.55     51.80 o 
  -5   3   5     1144.24     1060.71     20.71 o 
  -3   3   5     9404.14     9499.30    216.46 o 
  -1   3   5     8744.27     8901.97    256.38 o 
   1   3   5     5857.47     5688.44    168.50 o 
   3   3   5      751.93      703.45     34.93 o 
   5   3   5     1258.00     1247.51     53.23 o 
   7   3   5     2112.32     2036.56     80.10 o 
 -14   4   5      272.37      318.77     33.23 o 
 -12   4   5      387.28      366.48     21.44 o 
 -10   4   5      635.61      639.71     26.02 o 
  -8   4   5     2607.76     2563.63     55.58 o 
  -6   4   5     1095.03      958.77     28.58 o 
  -4   4   5     1280.72     1306.68     32.25 o 
  -2   4   5     7751.00     7777.72    181.92 o 
   0   4   5     7125.71     7086.75    211.21 o 
   2   4   5     1065.95     1068.99     43.48 o 
   4   4   5       31.95       24.87     10.62 o 
   6   4   5      281.25      303.75     26.82 o 
   8   4   5      300.26      375.70     47.72 o 
 -13   5   5       69.74       56.45     16.16 o 
 -11   5   5      296.15      295.85     29.50 o 
  -9   5   5     1312.31     1319.77     40.28 o 
  -7   5   5     1677.51     1661.66     48.10 o 
  -5   5   5     2790.62     2712.26     69.54 o 
  -3   5   5     1772.66     1776.31     46.71 o 
  -1   5   5     3613.88     3528.45    113.23 o 
   1   5   5     1521.14     1373.79     49.89 o 
   3   5   5     3113.84     2980.87    100.09 o 
   5   5   5     1887.32     1787.51     68.91 o 
   7   5   5      420.22      391.60     30.32 o 
 -14   6   5      156.01      134.49     23.02 o 
 -12   6   5       48.13       43.36     10.41 o 
 -10   6   5     1088.87     1102.16     37.65 o 
  -8   6   5      524.02      543.88     21.74 o 
  -6   6   5      524.48      561.89     20.67 o 
  -4   6   5     2391.50     2495.37     62.24 o 
  -2   6   5     2646.95     2807.91     68.90 o 
   0   6   5     2099.13     2251.35     72.03 o 
   2   6   5      521.69      539.36     30.92 o 
   4   6   5      105.45      106.43     14.71 o 
   6   6   5       62.47       68.56     26.55 o 
   8   6   5      237.84      258.08     40.32 o 
 -13   7   5       37.26       32.81     11.24 o 
 -11   7   5      499.26      518.81     23.93 o 
  -9   7   5      143.45      126.98     12.04 o 
  -7   7   5      307.02      317.62     15.71 o 
  -5   7   5      704.51      735.21     34.42 o 
  -3   7   5     4816.66     5041.40    117.50 o 
  -1   7   5     2172.31     2140.90     71.28 o 
   1   7   5      726.73      674.20     31.06 o 
   3   7   5       19.58        2.84      8.31 o 
   5   7   5      308.17      287.27     25.13 o 
   7   7   5      117.86       87.37     25.54 o 
 -12   8   5      168.13      166.44     16.18 o 
 -10   8   5     1728.35     1697.29     52.73 o 
  -8   8   5     1499.59     1440.00     43.74 o 
  -6   8   5      150.93      155.44     11.15 o 
  -4   8   5      468.21      420.57     14.89 o 
  -2   8   5     5322.99     5114.71    121.53 o 
   0   8   5     3770.04     3939.61    120.11 o 
   2   8   5     1108.39     1107.22     45.71 o 
   4   8   5      100.66      110.92     15.40 o 
   6   8   5      322.76      309.16     40.33 o 
   8   8   5      162.84      170.71     34.95 o 
 -13   9   5       93.30       77.91     14.27 o 
 -11   9   5      332.94      366.78     21.29 o 
  -9   9   5     2092.19     2184.40     58.59 o 
  -7   9   5     2849.32     2794.23     73.61 o 
  -5   9   5      984.79      991.52     28.54 o 
  -1   9   5     4639.23     4684.98    112.00 o 
   1   9   5      614.13      656.80     31.33 o 
   3   9   5     2539.59     2366.45     86.50 o 
   5   9   5     1595.20     1587.59     61.92 o 
   7   9   5      530.32      587.43     53.10 o 
 -12  10   5      571.19      567.89     27.23 o 
 -10  10   5     1754.34     1701.72     51.67 o 
  -8  10   5     2377.46     2349.42     63.38 o 
  -6  10   5     1065.78     1044.04     33.78 o 
  -4  10   5     3127.80     2996.25     73.54 o 
  -2  10   5     8485.90     8253.18    185.92 o 
   0  10   5     2368.53     2187.69     73.44 o 
   2  10   5     3468.05     3382.97    109.09 o 
   4  10   5     1491.87     1484.51     56.90 o 
   6  10   5      291.64      312.52     40.33 o 
   8  10   5      547.75      447.63     54.44 o 
 -13  11   5       40.23       43.62     12.60 o 
 -11  11   5      601.36      602.35     25.85 o 
  -9  11   5     1492.63     1502.54     46.60 o 
  -7  11   5     1687.43     1717.10     49.04 o 
  -5  11   5      927.37      927.44     29.71 o 
  -3  11   5     1681.69     1599.19     54.67 o 
  -1  11   5      280.47      267.00     11.42 o 
   1  11   5     3513.37     3420.18    109.84 o 
   3  11   5      576.25      544.86     45.37 o 
   5  11   5        5.74       28.90     18.15 o 
   7  11   5      552.21      537.70     54.44 o 
 -12  12   5      394.92      349.13     23.10 o 
 -10  12   5     1611.90     1458.28     45.64 o 
  -8  12   5      206.29      196.28     14.48 o 
  -6  12   5      551.28      555.24     21.18 o 
  -4  12   5      962.66      929.51     25.79 o 
  -2  12   5       42.26       47.40      6.19 o 
   0  12   5     1032.15     1018.98     54.11 o 
   2  12   5      102.37      111.23     13.68 o 
   4  12   5     1247.09     1221.44     75.29 o 
   6  12   5      634.71      598.87     51.75 o 
 -13  13   5      175.42      136.12     16.32 o 
 -11  13   5      261.10      225.97     18.33 o 
  -9  13   5      243.27      256.93     17.74 o 
  -7  13   5      754.48      758.03     27.35 o 
  -5  13   5      113.35      124.12     10.59 o 
  -3  13   5      871.53      938.09     36.36 o 
  -1  13   5      363.48      371.00     17.90 o 
   1  13   5       55.96       64.85     10.68 o 
   3  13   5       44.03       62.78     12.06 o 
   5  13   5      273.09      204.32     33.60 o 
   7  13   5       14.33       -5.38     21.51 o 
 -12  14   5      469.68      443.16     29.21 o 
 -10  14   5       50.98       47.73     10.43 o 
  -8  14   5      305.49      296.62     17.25 o 
  -6  14   5     1680.74     1832.70     51.07 o 
  -4  14   5      748.19      774.46     32.56 o 
  -2  14   5     2630.84     2630.85     83.46 o 
   0  14   5      184.59      178.22     15.79 o 
   2  14   5      120.21      102.00     13.68 o 
   4  14   5      860.06      836.85     57.81 o 
   6  14   5      312.71      316.56     41.67 o 
 -11  15   5      201.03      220.40     18.42 o 
  -9  15   5     1876.70     1905.60     56.32 o 
  -7  15   5     2152.17     2097.54     57.88 o 
  -5  15   5      866.78      870.33     30.26 o 
  -3  15   5      779.73      766.26     30.90 o 
  -1  15   5      525.00      515.83     25.14 o 
   1  15   5     1449.69     1434.22     54.61 o 
   3  15   5     2771.91     2672.28    125.75 o 
   5  15   5     1101.97      977.37     68.56 o 
   7  15   5      528.47      553.15     56.46 o 
 -12  16   5      141.23      131.70     15.44 o 
 -10  16   5     1431.75     1443.30     46.42 o 
  -8  16   5      244.57      212.17     15.65 o 
  -6  16   5     1035.76     1048.09     33.98 o 
  -4  16   5     4124.20     4017.40    122.96 o 
  -2  16   5     1925.98     1914.86     61.09 o 
   0  16   5      390.51      383.44     21.53 o 
   2  16   5      943.15      978.04     63.86 o 
   4  16   5      666.15      696.34     53.77 o 
   6  16   5      442.32      486.60     49.06 o 
 -11  17   5      951.33      938.73     35.30 o 
  -9  17   5      225.27      225.09     17.15 o 
  -7  17   5      148.72      153.31     13.33 o 
  -5  17   5      569.59      578.62     22.46 o 
  -3  17   5      537.73      513.59     25.42 o 
  -1  17   5     1501.10     1506.36     49.89 o 
   1  17   5      386.27      400.58     34.95 o 
   3  17   5      100.32      111.56     24.87 o 
   5  17   5      254.28      309.16     41.00 o 
 -12  18   5      100.35       93.62     23.08 o 
 -10  18   5      211.87      226.17     18.18 o 
  -8  18   5     1365.27     1404.29     45.01 o 
  -6  18   5     1699.54     1700.07     47.96 o 
  -4  18   5     2129.03     2099.45     56.80 o 
  -2  18   5      693.42      656.17     27.78 o 
   0  18   5     1206.63     1130.03     65.88 o 
   2  18   5     1074.44      971.33     61.17 o 
   4  18   5      182.83      184.15     30.24 o 
   6  18   5      371.76      389.82     47.05 o 
 -11  19   5      164.90      151.50     16.56 o 
  -9  19   5      475.39      436.82     21.90 o 
  -7  19   5      855.36      871.84     31.06 o 
  -5  19   5       19.40       21.60     10.91 o 
  -3  19   5      783.48      747.66     37.64 o 
  -1  19   5      236.87      204.99     24.87 o 
   1  19   5      116.14       82.66     19.49 o 
   3  19   5      474.17      412.01     41.00 o 
   5  19   5       29.54       30.24     21.51 o 
 -10  20   5       15.04        2.77      8.47 o 
  -8  20   5      474.30      479.81     22.37 o 
  -6  20   5      207.88      195.77     16.36 o 
  -4  20   5       63.83       65.19     11.29 o 
  -2  20   5      652.63      613.00     40.33 o 
   0  20   5      218.28      205.66     27.56 o 
   2  20   5      179.17      157.27     26.21 o 
   4  20   5      142.39      156.59     28.90 o 
   6  20   5       97.15       61.83     24.19 o 
 -11  21   5      112.83      133.90     17.92 o 
  -9  21   5      119.95      126.61     15.98 o 
  -7  21   5      450.93      444.25     28.23 o 
  -5  21   5      214.50      213.00     17.89 o 
  -3  21   5      561.71      568.63     38.98 o 
  -1  21   5       83.18       86.70     18.15 o 
   1  21   5      179.24      166.68     26.21 o 
   3  21   5      405.03      447.62     41.67 o 
   5  21   5      276.20      278.24     39.65 o 
 -10  22   5      694.73      702.37     35.69 o 
  -8  22   5      855.37      903.73     40.17 o 
  -6  22   5      870.04      826.72     50.08 o 
  -4  22   5      878.46      864.06     37.13 o 
  -2  22   5     1124.42     1224.10     63.19 o 
   0  22   5     2295.18     2166.36    104.89 o 
   2  22   5      404.05      407.30     38.98 o 
   4  22   5      373.40      399.23     41.00 o 
  -9  23   5      633.72      636.44     36.97 o 
  -7  23   5      171.91      176.44     17.59 o 
  -5  23   5     1070.28     1101.64     43.35 o 
  -3  23   5      438.50      473.84     34.28 o 
  -1  23   5     2346.89     2413.81    113.63 o 
   1  23   5      655.17      693.65     49.07 o 
   3  23   5      790.78      826.74     60.49 o 
   5  23   5      331.09      361.59     45.03 o 
 -10  24   5      697.99      782.87     38.59 o 
  -8  24   5      351.57      337.21     23.62 o 
  -6  24   5        9.88        7.99      7.94 o 
  -4  24   5      241.73      210.43     17.74 o 
  -2  24   5      500.14      500.73     36.29 o 
   0  24   5      994.18      965.93     60.50 o 
   2  24   5      822.99      830.78     55.79 o 
   4  24   5      206.06      245.31     36.96 o 
  -9  25   5      117.07      115.02     15.49 o 
  -7  25   5      159.40      158.32     16.54 o 
  -5  25   5      122.18      122.74     27.22 o 
  -3  25   5     1016.08     1036.28     42.87 o 
  -1  25   5      128.74      115.60     19.49 o 
   1  25   5      471.01      426.12     38.31 o 
   3  25   5       90.52       94.76     24.19 o 
  -8  26   5      115.50      111.65     14.25 o 
  -6  26   5       70.90       88.21     12.92 o 
  -4  26   5      118.44      104.91     13.53 o 
  -2  26   5        6.74        3.36     10.75 o 
   0  26   5       23.36       17.47     14.11 o 
   2  26   5      119.17      134.41     25.54 o 
  -9  27   5      288.49      233.21     36.96 o 
  -7  27   5      291.20      293.57     20.86 o 
  -5  27   5      155.25      170.27     16.54 o 
  -3  27   5      447.66      408.19     30.58 o 
  -1  27   5      406.31      381.76     33.61 o 
   1  27   5      439.19      477.87     38.98 o 
   3  27   5      284.19      296.39     38.31 o 
  -8  28   5      440.68      512.82     49.06 o 
  -6  28   5      208.21      219.66     18.62 o 
  -4  28   5       19.88       22.04      8.95 o 
  -2  28   5      398.99      419.00     37.30 o 
   0  28   5      596.47      658.68     46.38 o 
   2  28   5      122.92      172.72     28.23 o 
  -7  29   5       77.56       58.47     23.52 o 
  -5  29   5      153.97      184.77     17.78 o 
  -3  29   5      555.20      577.02     30.65 o 
  -1  29   5      385.67      387.13     33.60 o 
   1  29   5      241.81      243.97     31.59 o 
  -6  30   5       72.04       75.27     24.87 o 
  -4  30   5       82.88      102.82     18.15 o 
  -2  30   5      327.04      324.22     23.49 o 
   0  30   5      489.69      500.05     40.33 o 
  -5  31   5      176.65      139.12     30.24 o 
  -3  31   5      120.02      127.82     20.83 o 
  -1  31   5      287.47      305.53     24.68 o 
  -2  32   5       49.65       57.67     12.68 o 
 -14   0   6       51.92      100.14     31.59 o 
 -12   0   6      390.60      384.44     44.36 o 
 -10   0   6      624.43      709.78     53.10 o 
  -8   0   6     1344.90     1314.29     47.16 o 
  -6   0   6     7165.34     6973.24    196.28 o 
  -4   0   6     5203.57     4745.66    217.39 o 
  -2   0   6     6601.85     6613.10    282.78 o 
   0   0   6     1462.03     1337.22     65.89 o 
   2   0   6     2953.28     2790.24    133.83 o 
   4   0   6     3237.00     3456.61    152.66 o 
   6   0   6     1026.59     1060.02     73.27 o 
 -13   1   6      491.75      459.84     57.80 o 
 -11   1   6      867.75      875.10     44.17 o 
  -9   1   6      684.11      675.48     20.05 o 
  -7   1   6     1055.23      958.03     24.99 o 
  -5   1   6     1953.83     1772.34     63.71 o 
  -3   1   6     2667.29     2558.89     85.13 o 
  -1   1   6     1645.42     1504.34     56.10 o 
   1   1   6     1860.87     1779.39     65.85 o 
   3   1   6     3024.66     2920.55    104.85 o 
   5   1   6     1597.90     1545.54     65.36 o 
   7   1   6      577.08      598.98     38.71 o 
 -14   2   6      202.28      193.38     27.08 o 
 -12   2   6      319.83      285.56     27.55 o 
 -10   2   6      127.74      135.25     11.92 o 
  -8   2   6     1313.39     1343.42     31.96 o 
  -6   2   6     1111.54     1105.68     23.00 o 
  -4   2   6     1814.68     1731.98     61.81 o 
  -2   2   6      572.43      607.45     29.46 o 
   0   2   6      504.17      484.60     25.42 o 
   2   2   6      950.49      984.07     40.64 o 
   4   2   6      466.64      457.19     32.93 o 
   6   2   6      724.79      715.93     41.34 o 
 -13   3   6        1.80        2.54     13.44 o 
 -11   3   6      190.49      224.99     23.27 o 
  -9   3   6       54.41       48.33      7.82 o 
  -7   3   6      391.47      402.41     10.00 o 
  -5   3   6      599.94      624.62     21.82 o 
  -3   3   6      100.62      122.31     30.92 o 
  -1   3   6      501.73      499.74     26.62 o 
   1   3   6       11.52        0.08      8.31 o 
   3   3   6      322.32      351.63     25.88 o 
   5   3   6      254.63      245.55     24.66 o 
   7   3   6       10.67        2.67     13.76 o 
 -14   4   6        6.61       29.09     16.55 o 
 -12   4   6      130.67      114.69     19.41 o 
 -10   4   6      221.17      206.66     14.74 o 
  -8   4   6      790.85      823.55     28.58 o 
  -6   4   6     1255.14     1293.09     25.67 o 
  -4   4   6        4.96        8.82      4.67 o 
  -2   4   6     2618.23     2573.50     86.08 o 
   0   4   6       51.42       59.45     10.90 o 
   2   4   6     1519.59     1474.81     58.94 o 
   4   4   6      429.00      441.18     34.61 o 
   6   4   6       38.66       21.23     14.45 o 
 -13   5   6      490.17      551.43     36.65 o 
 -11   5   6     1207.82     1253.84     40.55 o 
  -9   5   6      999.55      955.56     32.45 o 
  -7   5   6      637.03      628.26     22.14 o 
  -5   5   6      894.69      952.97     29.85 o 
  -3   5   6     1290.61     1282.71     48.25 o 
  -1   5   6      446.83      427.43     25.90 o 
   1   5   6     1110.01     1046.12     46.33 o 
   3   5   6      536.44      573.26     32.06 o 
   5   5   6      684.49      682.86     38.46 o 
   7   5   6      390.94      362.93     49.74 o 
 -12   6   6      359.58      335.25     46.04 o 
 -10   6   6      556.60      545.73     23.91 o 
  -8   6   6     1288.10     1299.31     39.03 o 
  -6   6   6     2664.41     2586.39     70.27 o 
  -4   6   6     3701.44     3671.67     88.40 o 
  -2   6   6     1323.16     1284.89     35.51 o 
   0   6   6     3704.30     3694.66    112.73 o 
   2   6   6     2713.57     2658.31     86.77 o 
   4   6   6     1002.01      968.96     44.13 o 
   6   6   6      621.52      654.65     57.13 o 
 -13   7   6      304.63      295.92     29.22 o 
 -11   7   6      865.41      841.35     31.75 o 
  -9   7   6     1381.60     1428.49     43.27 o 
  -7   7   6     3763.19     3677.32     92.37 o 
  -5   7   6      431.63      382.45     13.70 o 
  -3   7   6     1130.31     1099.31     43.02 o 
  -1   7   6     1615.25     1502.39     52.52 o 
   1   7   6       27.68       15.87     12.10 o 
   3   7   6     1347.42     1323.64     56.04 o 
   5   7   6     1080.99     1065.19     50.58 o 
   7   7   6      249.78      233.21     40.32 o 
 -12   8   6      189.62      172.19     16.17 o 
 -10   8   6      967.44      978.46     33.81 o 
  -8   8   6      986.96     1003.93     32.80 o 
  -6   8   6      195.45      185.98     13.01 o 
  -4   8   6     2403.76     2469.18     68.59 o 
  -2   8   6      812.49      871.06     25.83 o 
   0   8   6      251.93      291.11     20.19 o 
   2   8   6      464.87      456.60     27.25 o 
   4   8   6      591.12      624.00     35.77 o 
   6   8   6      760.30      736.00     61.84 o 
 -13   9   6       23.71       20.77     13.73 o 
 -11   9   6      193.44      207.49     16.99 o 
  -9   9   6      175.08      153.46     13.44 o 
  -7   9   6      264.29      300.47     16.60 o 
  -5   9   6      686.15      684.05     20.84 o 
  -3   9   6      856.11      943.77     57.14 o 
  -1   9   6     1091.77     1142.22     45.38 o 
   1   9   6     2701.53     2723.61     90.09 o 
   3   9   6      513.71      475.34     28.89 o 
   5   9   6       73.27       96.11     25.54 o 
 -12  10   6       94.67       83.82     13.02 o 
 -10  10   6      154.96      173.91     15.11 o 
  -8  10   6      213.46      198.07     14.36 o 
  -6  10   6      524.91      482.78     20.41 o 
  -4  10   6       79.80      115.86      8.53 o 
  -2  10   6      292.35      329.34     13.57 o 
   0  10   6     1035.31     1012.16     42.27 o 
   2  10   6      911.20      911.58     40.74 o 
   4  10   6      343.55      336.72     42.34 o 
   6  10   6       20.86        7.39     19.49 o 
 -13  11   6      247.15      268.28     28.27 o 
 -11  11   6     1225.36     1213.57     41.51 o 
  -9  11   6      305.41      280.93     17.66 o 
  -7  11   6     2808.88     2745.96     71.68 o 
  -5  11   6      104.95      128.57     14.26 o 
  -3  11   6      557.88      570.48     26.60 o 
  -1  11   6      720.64      651.46     31.11 o 
   1  11   6      620.13      635.48     32.75 o 
   3  11   6      788.97      802.01     54.78 o 
   5  11   6      356.43      323.28     42.34 o 
 -12  12   6       82.92       79.11     12.93 o 
 -10  12   6      516.17      553.05     25.29 o 
  -8  12   6     1684.06     1701.62     48.99 o 
  -6  12   6     2066.70     1977.90     57.11 o 
  -4  12   6     2169.96     2242.08     60.44 o 
  -2  12   6     2773.29     2699.04     87.49 o 
   0  12   6      753.76      750.82     58.48 o 
   2  12   6      139.14      113.91     15.31 o 
   4  12   6      659.71      646.60     55.12 o 
   6  12   6      559.62      573.32     55.79 o 
 -13  13   6      724.73      709.88     32.13 o 
 -11  13   6       62.66       83.04     12.65 o 
  -9  13   6     1833.23     1808.90     53.80 o 
  -7  13   6      943.60     1005.22     31.76 o 
  -5  13   6      882.49      864.51     37.77 o 
  -3  13   6      962.87      969.66     39.45 o 
  -1  13   6      720.36      749.63     34.66 o 
   1  13   6     1028.57     1077.86     44.14 o 
   3  13   6     1048.81     1063.41     67.89 o 
   5  13   6      782.56      813.30     62.51 o 
 -12  14   6      727.37      711.98     32.82 o 
 -10  14   6     1590.59     1572.70     49.66 o 
  -8  14   6      912.23      868.35     32.14 o 
  -6  14   6     2104.91     2059.83     56.37 o 
  -4  14   6     2311.14     2226.21     77.74 o 
  -2  14   6      534.36      511.14     28.03 o 
   0  14   6      261.67      273.09     29.91 o 
   2  14   6     1120.93     1160.23     73.27 o 
   4  14   6      960.68      979.36     67.22 o 
   6  14   6      375.73      467.11     55.11 o 
 -11  15   6      470.38      446.37     24.71 o 
  -9  15   6       39.30       52.21      9.87 o 
  -7  15   6      119.50       99.68     11.30 o 
  -5  15   6     2000.02     2051.18     55.87 o 
  -3  15   6     1313.08     1288.55     50.38 o 
  -1  15   6      211.22      259.01     39.99 o 
   1  15   6      479.44      432.85     38.98 o 
   3  15   6      274.56      235.90     32.93 o 
   5  15   6      178.22      224.47     37.64 o 
 -12  16   6      206.05      211.10     19.22 o 
 -10  16   6       19.30       14.21      8.29 o 
  -8  16   6      516.40      516.13     23.35 o 
  -6  16   6      165.91      141.69     27.38 o 
  -4  16   6      109.87      107.29     30.58 o 
  -2  16   6      752.58      714.87     33.03 o 
   0  16   6      107.73      116.94     22.18 o 
   2  16   6      536.28      487.29     43.02 o 
   4  16   6       84.93       96.78     25.54 o 
 -11  17   6       62.59       42.14     10.91 o 
  -9  17   6       11.89        5.42      8.19 o 
  -7  17   6       33.94       34.40      8.36 o 
  -5  17   6      175.25      150.26     12.92 o 
  -3  17   6       24.31       20.03     14.79 o 
  -1  17   6      512.90      550.47     42.34 o 
   1  17   6      278.45      209.69     29.57 o 
   3  17   6       49.77       45.03     20.83 o 
   5  17   6      126.00      159.28     34.95 o 
 -12  18   6      140.30      167.47     32.82 o 
 -10  18   6      482.97      547.57     29.20 o 
  -8  18   6     1130.86     1084.90     37.56 o 
  -6  18   6     1089.86     1093.70     36.59 o 
  -4  18   6     2698.28     2667.84     87.96 o 
  -2  18   6     2170.82     2162.99    105.56 o 
   0  18   6       24.14       43.68     17.47 o 
   2  18   6      394.40      401.92     41.00 o 
   4  18   6      892.85      779.70     60.49 o 
 -11  19   6      635.23      657.99     30.27 o 
  -9  19   6      695.18      716.87     36.19 o 
  -7  19   6       94.11       88.13     11.32 o 
  -5  19   6     1165.38     1216.02     38.92 o 
  -3  19   6     2221.04     2187.21    110.94 o 
  -1  19   6     1665.34     1803.73     90.76 o 
   1  19   6      682.09      633.83     47.05 o 
   3  19   6      635.97      646.59     51.75 o 
   5  19   6      300.15      260.10     41.00 o 
 -10  20   6      389.45      396.10     43.01 o 
  -8  20   6      190.78      196.14     19.51 o 
  -6  20   6      534.91      553.94     28.73 o 
  -4  20   6     1492.39     1550.90     81.34 o 
  -2  20   6      692.16      659.38     51.08 o 
   0  20   6     1140.08     1170.31     72.60 o 
   2  20   6      632.63      679.53     52.43 o 
   4  20   6      846.92      783.73     64.53 o 
 -11  21   6      161.97       97.16     16.16 o 
  -9  21   6      206.32      185.78     22.51 o 
  -7  21   6      104.49      116.52     15.60 o 
  -5  21   6      844.80      857.82     37.73 o 
  -3  21   6     1381.75     1337.76     69.91 o 
  -1  21   6      665.01      631.81     44.36 o 
   1  21   6      155.30      136.43     24.87 o 
   3  21   6      523.72      566.59     49.74 o 
 -10  22   6      214.66      239.83     36.29 o 
  -8  22   6       57.45       62.87     15.79 o 
  -6  22   6       50.02       39.82     10.94 o 
  -4  22   6       20.63       24.38     10.01 o 
  -2  22   6      448.37      457.04     38.31 o 
   0  22   6        1.66       34.27     16.13 o 
   2  22   6       81.16       88.04     24.19 o 
   4  22   6       20.65       36.29     21.51 o 
  -9  23   6       35.52       50.18     12.27 o 
  -7  23   6       42.51       18.15     17.47 o 
  -5  23   6       59.40       54.30     11.78 o 
  -3  23   6     1620.14     1616.12     83.36 o 
  -1  23   6      269.04      235.90     29.57 o 
   1  23   6       18.86       21.51     16.13 o 
   3  23   6        2.65       20.16     18.15 o 
  -8  24   6       58.88       70.89     16.80 o 
  -6  24   6      108.46       91.66     14.21 o 
  -4  24   6      836.89      904.36     40.27 o 
  -2  24   6      244.33      258.08     30.92 o 
   0  24   6      143.55      151.89     26.21 o 
   2  24   6       60.15       33.60     19.49 o 
  -9  25   6      117.10      160.39     23.52 o 
  -7  25   6       39.07       50.55     13.44 o 
  -5  25   6      285.96      315.63     22.86 o 
  -3  25   6       28.65       48.39     16.13 o 
  -1  25   6      186.48      208.34     28.90 o 
   1  25   6      269.87      286.98     35.62 o 
  -8  26   6      445.51      467.90     27.97 o 
  -6  26   6      203.10      226.65     20.48 o 
  -4  26   6      464.42      476.88     28.04 o 
  -2  26   6      366.98      330.00     33.60 o 
   0  26   6      424.97      434.85     39.65 o 
   2  26   6      255.67      239.26     34.28 o 
  -7  27   6      202.23      199.46     20.18 o 
  -5  27   6      321.38      309.00     23.71 o 
  -3  27   6      123.35      124.13     16.79 o 
  -1  27   6      325.86      305.13     34.28 o 
   1  27   6      258.55      252.70     34.95 o 
  -6  28   6      144.31      138.95     16.54 o 
  -4  28   6        6.55       10.11     10.31 o 
  -2  28   6      104.92       85.35     20.16 o 
   0  28   6       96.35       71.24     20.16 o 
  -5  29   6       60.69       71.81     13.92 o 
  -3  29   6        6.05        1.11      9.82 o 
  -1  29   6        3.84       -6.05     12.77 o 
  -4  30   6      101.89      105.28     17.14 o 
  -2  30   6      120.24      119.63     22.18 o 
 -13   1   7      211.16      173.31     25.20 o 
 -11   1   7      205.02      201.20     25.20 o 
  -9   1   7     1766.48     1558.49    107.57 o 
  -7   1   7       97.24      103.47      7.00 o 
  -5   1   7      435.06      405.93     25.19 o 
  -3   1   7      588.21      515.85     29.70 o 
  -1   1   7      415.48      400.71     25.90 o 
   1   1   7     1114.12     1062.02     47.05 o 
   3   1   7      190.03      175.44     21.62 o 
   5   1   7      191.25      190.24     23.76 o 
 -12   2   7       47.39       39.85     15.18 o 
 -10   2   7      866.28      862.70     44.44 o 
  -8   2   7     2509.19     2387.82     62.80 o 
  -6   2   7     2430.32     2412.57     81.78 o 
  -4   2   7     4787.41     4699.81    146.30 o 
  -2   2   7     2496.94     2607.77     84.88 o 
   0   2   7      279.92      218.04     20.85 o 
   2   2   7      950.05      937.32     42.29 o 
   4   2   7      309.23      301.85     58.81 o 
 -13   3   7      412.06      460.52     38.26 o 
 -11   3   7      397.38      374.71     31.80 o 
  -9   3   7      672.26      662.53     24.47 o 
  -7   3   7     2103.38     2036.32     43.72 o 
  -5   3   7     2289.89     2141.54     76.31 o 
  -3   3   7     1766.04     1700.92     77.99 o 
  -1   3   7      843.17      838.93     42.54 o 
   1   3   7      239.50      249.14     23.49 o 
   3   3   7      516.61      455.20     31.27 o 
   5   3   7     1116.28     1136.91     52.98 o 
 -12   4   7      377.14      372.52     32.01 o 
 -10   4   7      241.42      231.58     23.05 o 
  -8   4   7      866.78      869.94     42.33 o 
  -6   4   7     4323.68     4155.32    134.62 o 
  -4   4   7     1709.65     1773.84     67.23 o 
  -2   4   7     2210.66     2048.48     75.59 o 
   0   4   7     1928.66     1957.49     71.31 o 
   2   4   7     1250.20     1314.17     54.64 o 
   4   4   7      816.11      798.76     42.96 o 
 -13   5   7       67.81       59.53     17.98 o 
 -11   5   7       97.41      108.25     35.96 o 
  -9   5   7     1177.43     1158.83     38.38 o 
  -7   5   7     1264.12     1248.12     38.18 o 
  -5   5   7      948.20      895.98     40.15 o 
  -3   5   7     2391.43     2393.22    138.86 o 
  -1   5   7      806.45      816.08     37.29 o 
   1   5   7     1416.55     1463.24     59.15 o 
   3   5   7      270.33      227.42     23.43 o 
   5   5   7      316.48      374.10     32.93 o 
 -12   6   7      400.28      411.75     32.70 o 
 -10   6   7      218.09      207.61     15.72 o 
  -8   6   7      272.55      269.45     16.33 o 
  -6   6   7       80.42       86.34     14.49 o 
  -4   6   7      134.18      114.68     15.19 o 
  -2   6   7     1602.29     1648.67     59.63 o 
   0   6   7      419.16      387.32     47.05 o 
   2   6   7      834.74      818.46     41.34 o 
   4   6   7       56.72       63.42     30.91 o 
 -13   7   7      303.82      285.48     30.17 o 
 -11   7   7       69.17       69.22     15.79 o 
  -9   7   7      659.77      661.85     25.93 o 
  -7   7   7      649.82      665.40     24.91 o 
  -5   7   7      983.97      953.46     41.82 o 
  -3   7   7     1576.16     1497.50     71.26 o 
  -1   7   7      223.48      175.14     18.29 o 
   1   7   7      282.86      260.19     23.52 o 
   3   7   7      396.57      332.00     28.03 o 
   5   7   7       11.88        3.36     17.47 o 
 -12   8   7      283.78      291.87     28.75 o 
 -10   8   7      342.68      331.44     21.36 o 
  -8   8   7       38.66       40.41     10.12 o 
  -6   8   7     2068.60     2003.29     72.02 o 
  -4   8   7     1527.60     1380.60     55.14 o 
  -2   8   7     1985.10     1906.79     67.74 o 
   0   8   7      552.57      542.95     32.32 o 
   2   8   7      769.11      727.32     38.68 o 
   4   8   7      383.29      350.16     44.36 o 
 -13   9   7      225.20      254.54     31.92 o 
 -11   9   7      704.65      663.17     28.96 o 
  -9   9   7      752.25      793.59     30.21 o 
  -7   9   7      831.98      876.76     39.98 o 
  -5   9   7     1539.21     1579.70     61.09 o 
  -3   9   7      611.09      627.42     31.13 o 
  -1   9   7      762.88      744.28     37.78 o 
   1   9   7     2276.49     2412.80     84.61 o 
   3   9   7      726.52      698.50     45.37 o 
   5   9   7      465.10      528.28     52.42 o 
 -12  10   7      759.22      838.07     45.56 o 
 -10  10   7      708.72      678.69     28.67 o 
  -8  10   7      155.49      165.23     14.14 o 
  -6  10   7      400.60      394.81     35.96 o 
  -4  10   7     1474.31     1364.04     55.38 o 
  -2  10   7     2317.09     2275.23     79.15 o 
   0  10   7     2597.84     2567.57     86.27 o 
   2  10   7      516.81      535.06     33.11 o 
   4  10   7      302.81      395.19     47.05 o 
 -13  11   7      472.48      451.88     36.83 o 
 -11  11   7      326.97      346.90     21.42 o 
  -9  11   7      657.37      689.56     28.80 o 
  -7  11   7     1287.63     1375.44     42.32 o 
  -5  11   7     2876.41     2863.85     92.25 o 
  -3  11   7       53.18       64.70     12.11 o 
  -1  11   7      472.37      469.89     27.30 o 
   1  11   7     1231.45     1154.80     50.80 o 
   3  11   7      707.58      754.14     57.80 o 
   5  11   7      104.99      116.27     29.57 o 
 -12  12   7       97.42      103.07     19.61 o 
 -10  12   7      104.81      111.36     13.58 o 
  -8  12   7       13.17        9.11      7.61 o 
  -6  12   7      127.30      128.64     18.60 o 
  -4  12   7      549.05      494.25     28.04 o 
  -2  12   7       39.35       48.32     11.94 o 
   0  12   7      563.72      567.24     32.01 o 
   2  12   7      209.94      190.20     30.92 o 
   4  12   7       13.36       -2.02     16.80 o 
 -11  13   7      264.54      287.26     20.60 o 
  -9  13   7       43.71       48.86     10.40 o 
  -7  13   7       69.00       60.73      9.98 o 
  -5  13   7      428.76      454.00     26.37 o 
  -3  13   7      345.10      352.87     23.49 o 
  -1  13   7      201.00      227.94     20.85 o 
   1  13   7      374.90      414.02     39.65 o 
   3  13   7       64.76       42.34     23.52 o 
 -12  14   7      191.48      222.66     19.75 o 
 -10  14   7      502.84      571.74     26.44 o 
  -8  14   7      114.48       98.81     12.99 o 
  -6  14   7     1072.42     1115.75     37.48 o 
  -4  14   7      328.74      370.70     24.47 o 
  -2  14   7     1146.26     1079.50     44.90 o 
   0  14   7      307.08      309.84     36.97 o 
   2  14   7      839.35      834.82     61.17 o 
   4  14   7      164.85      217.75     38.31 o 
 -11  15   7      453.00      463.41     25.50 o 
  -9  15   7      531.02      528.95     24.91 o 
  -7  15   7      918.37      897.74     43.64 o 
  -5  15   7      816.76      811.43     37.31 o 
  -3  15   7      605.43      632.67     30.88 o 
  -1  15   7      197.96      207.67     30.24 o 
   1  15   7      673.83      604.93     52.43 o 
   3  15   7      935.86     1002.20     70.58 o 
 -12  16   7      223.14      248.12     20.86 o 
 -10  16   7      403.31      402.75     24.91 o 
  -8  16   7      253.47      259.87     18.48 o 
  -6  16   7      160.82      159.04     14.62 o 
  -4  16   7     1460.30     1446.90     56.09 o 
  -2  16   7      372.68      402.59     35.62 o 
   0  16   7      789.09      788.44     57.81 o 
   2  16   7     1028.64     1087.59     71.25 o 
   4  16   7      484.72      566.59     53.10 o 
 -11  17   7      333.80      310.68     22.42 o 
  -9  17   7      618.94      635.80     27.93 o 
  -7  17   7      319.51      365.42     21.07 o 
  -5  17   7     2675.68     2527.40     86.06 o 
  -3  17   7     1004.68     1086.26     63.19 o 
  -1  17   7      483.74      483.92     42.34 o 
   1  17   7      376.90      297.07     36.97 o 
   3  17   7      114.91      120.30     27.55 o 
 -10  18   7      283.50      258.58     19.99 o 
  -8  18   7        7.20        2.11      7.88 o 
  -6  18   7      583.36      565.64     24.55 o 
  -4  18   7      678.94      692.31     47.05 o 
  -2  18   7      361.59      335.38     37.64 o 
   0  18   7       68.39       73.93     21.51 o 
   2  18   7       70.50       80.65     23.52 o 
 -11  19   7        4.52        2.93     10.42 o 
  -9  19   7       11.09        8.77      9.84 o 
  -7  19   7      186.08      167.07     18.66 o 
  -5  19   7      102.25      108.87     21.51 o 
  -3  19   7      965.49      904.08     58.48 o 
  -1  19   7      134.56      162.64     28.23 o 
   1  19   7      121.61      128.37     27.55 o 
   3  19   7       11.35        8.74     20.16 o 
 -10  20   7       59.93       56.86     14.23 o 
  -8  20   7      106.58      132.46     17.34 o 
  -6  20   7      152.10      146.54     17.56 o 
  -4  20   7      103.56      131.73     23.52 o 
  -2  20   7       32.08       22.18     16.80 o 
   0  20   7       22.05       25.54     17.47 o 
   2  20   7      256.13      245.98     36.29 o 
  -9  21   7      241.27      322.30     35.28 o 
  -7  21   7       21.55       34.27     11.77 o 
  -5  21   7       17.80       20.63     10.98 o 
  -3  21   7      360.25      332.02     34.28 o 
  -1  21   7       97.89      111.56     24.87 o 
   1  21   7       42.08       51.75     22.18 o 
 -10  22   7      186.55      207.67     21.80 o 
  -8  22   7      225.72      257.63     22.75 o 
  -6  22   7      323.17      367.60     25.82 o 
  -4  22   7      665.46      601.56     45.03 o 
  -2  22   7      116.47      118.96     24.87 o 
   0  22   7      363.69      423.42     41.67 o 
   2  22   7      314.49      295.05     41.00 o 
  -9  23   7      261.81      303.01     25.45 o 
  -7  23   7      104.28      115.19     17.11 o 
  -5  23   7      816.37      870.69     41.75 o 
  -3  23   7     1978.66     1942.93    100.84 o 
  -1  23   7      213.65      184.15     28.90 o 
   1  23   7      448.82      513.49     48.39 o 
  -8  24   7      161.50      201.80     21.64 o 
  -6  24   7      155.68      165.77     19.15 o 
  -4  24   7      820.92      833.47     56.46 o 
  -2  24   7      657.16      611.64     49.74 o 
   0  24   7      446.88      442.25     43.69 o 
  -7  25   7      111.89      103.37     16.14 o 
  -5  25   7      405.59      385.34     47.72 o 
  -3  25   7       40.84       55.11     18.82 o 
  -1  25   7      217.08      231.20     32.26 o 
  -6  26   7       37.92       20.06     14.45 o 
  -4  26   7       61.20       62.50     29.91 o 
  -2  26   7       17.12       26.21     16.80 o 
  -5  27   7      212.83      258.53     69.90 o 
  -3  27   7       53.44       61.16     19.49 o 
 -12   0   8      114.42      115.60     28.90 o 
 -10   0   8     1621.65     1558.98     94.79 o 
  -8   0   8     2493.95     2339.28    119.69 o 
  -6   0   8     1512.28     1476.31     85.38 o 
  -4   0   8      453.10      470.48     42.34 o 
  -2   0   8      975.16      908.13     61.84 o 
   0   0   8     6275.80     6341.33    285.31 o 
   2   0   8     1861.18     1817.85    102.19 o 
   4   0   8      864.73      926.90     69.90 o 
 -13   1   8      356.92      365.62     33.96 o 
 -11   1   8      115.62      126.75     19.94 o 
  -9   1   8      328.82      340.49     28.25 o 
  -7   1   8     2243.61     2176.48     60.05 o 
  -5   1   8     1841.46     1945.14     72.26 o 
  -3   1   8     1113.26     1042.49     44.67 o 
  -1   1   8      579.77      550.87     31.59 o 
   1   1   8      837.07      846.43     42.77 o 
   3   1   8      694.60      702.40     40.14 o 
 -12   2   8      203.35      202.60     26.21 o 
 -10   2   8      380.17      390.51     54.78 o 
  -8   2   8      173.35      176.72     20.37 o 
  -6   2   8     1370.84     1508.35     57.99 o 
  -4   2   8      506.81      499.28     30.41 o 
  -2   2   8      166.56      122.78     17.09 o 
   0   2   8      464.44      535.86     33.01 o 
   2   2   8      339.00      365.83     30.85 o 
   4   2   8      128.69      109.81     21.14 o 
 -13   3   8      166.06      159.25     24.22 o 
 -11   3   8        9.84       12.74     12.80 o 
  -9   3   8       65.87       65.19     15.49 o 
  -7   3   8       15.18       24.69      7.87 o 
  -5   3   8      283.32      246.69     22.75 o 
  -3   3   8     1073.72      962.60     44.92 o 
  -1   3   8       25.78       24.56     12.25 o 
   1   3   8       13.17       20.72     12.33 o 
   3   3   8      142.94      159.60     26.88 o 
 -12   4   8      204.34      205.03     25.17 o 
 -10   4   8      115.65      134.49     20.19 o 
  -8   4   8      397.25      367.50     18.88 o 
  -6   4   8      488.54      520.61     30.63 o 
  -4   4   8      357.35      363.12     25.66 o 
  -2   4   8     1193.34     1125.83     51.75 o 
   0   4   8     1505.15     1531.89     62.73 o 
   2   4   8      543.41      506.19     43.35 o 
   4   4   8      108.83      144.78     27.22 o 
 -13   5   8      201.45      166.24     24.22 o 
 -11   5   8       92.01       88.45     18.04 o 
  -9   5   8       59.40       80.12     15.60 o 
  -7   5   8      567.62      559.39     23.84 o 
  -5   5   8     1015.15      949.61     45.62 o 
  -3   5   8     1397.19     1371.32     54.17 o 
  -1   5   8     2243.29     2353.32     81.29 o 
   1   5   8      210.49      253.64     38.64 o 
   3   5   8      606.35      628.11     38.26 o 
 -12   6   8      316.16      277.76     28.73 o 
 -10   6   8      372.28      437.79     31.75 o 
  -8   6   8      507.84      507.75     22.49 o 
  -6   6   8     2191.84     2430.88     85.58 o 
  -4   6   8      470.77      492.07     29.23 o 
  -2   6   8     1107.93     1213.72     55.46 o 
   0   6   8      293.63      346.83     30.58 o 
   2   6   8      547.11      545.58     35.17 o 
   4   6   8      111.80      103.50     29.57 o 
 -13   7   8       89.58      104.37     24.19 o 
 -11   7   8      836.47      894.29     46.07 o 
  -9   7   8     1128.17     1159.59     45.62 o 
  -7   7   8      429.77      447.36     21.64 o 
  -5   7   8      438.25      440.57     27.32 o 
  -3   7   8      428.88      442.23     27.56 o 
  -1   7   8     1116.16     1136.39     55.12 o 
   1   7   8     2587.10     2525.81     90.30 o 
   3   7   8      329.67      395.19     49.06 o 
 -12   8   8      287.24      338.26     31.06 o 
 -10   8   8      239.50      258.68     25.07 o 
  -8   8   8      343.99      376.55     29.11 o 
  -6   8   8      364.06      393.76     26.60 o 
  -4   8   8     1108.24     1090.96     48.48 o 
  -2   8   8      858.68      927.79     55.12 o 
   0   8   8      761.05      763.67     45.71 o 
   2   8   8      584.40      608.39     60.49 o 
 -11   9   8      100.08      111.42     20.09 o 
  -9   9   8       78.82       69.46     10.75 o 
  -7   9   8      174.84      160.03     15.86 o 
  -5   9   8       87.30       94.19     15.60 o 
  -3   9   8       39.06       30.93     22.51 o 
  -1   9   8      432.88      394.71     27.08 o 
   1   9   8      116.74      122.18     19.81 o 
   3   9   8       34.42       32.26     22.85 o 
 -12  10   8       12.04        6.05     13.78 o 
 -10  10   8       21.20       13.18     12.25 o 
  -8  10   8       26.19       32.00      8.43 o 
  -6  10   8       72.21       85.70     15.18 o 
  -4  10   8       12.07       26.37     11.16 o 
  -2  10   8      114.83      102.58     16.75 o 
   0  10   8      286.80      289.20     25.42 o 
   2  10   8      195.45      245.31     39.65 o 
 -11  11   8      450.83      467.82     34.16 o 
  -9  11   8      774.35      814.37     31.66 o 
  -7  11   8       50.65       50.21      9.85 o 
  -5  11   8      164.71      179.68     21.51 o 
  -3  11   8      489.75      467.02     28.73 o 
  -1  11   8      726.95      785.47     47.39 o 
   1  11   8      527.44      567.94     49.06 o 
   3  11   8      120.11       90.73     26.21 o 
 -12  12   8       46.84       40.20     15.87 o 
 -10  12   8      279.56      293.82     20.35 o 
  -8  12   8       47.00       72.08     11.35 o 
  -6  12   8      565.05      592.74     39.99 o 
  -4  12   8     1134.93     1135.12     49.43 o 
  -2  12   8      510.59      519.42     31.37 o 
   0  12   8      438.20      483.25     43.69 o 
   2  12   8      373.16      368.98     45.70 o 
 -11  13   8      879.37      891.62     46.07 o 
  -9  13   8      565.40      570.43     27.02 o 
  -7  13   8     1257.45     1323.43     43.24 o 
  -5  13   8      476.66      486.95     29.94 o 
  -3  13   8      694.88      669.48     35.16 o 
  -1  13   8      586.38      559.21     48.39 o 
   1  13   8      806.68      801.20     61.84 o 
   3  13   8      374.93      363.60     49.06 o 
 -10  14   8      297.97      279.67     20.46 o 
  -8  14   8      578.98      522.01     24.21 o 
  -6  14   8      333.65      343.31     27.52 o 
  -4  14   8      580.70      584.36     33.03 o 
  -2  14   8      122.56      183.25     26.55 o 
   0  14   8      684.27      754.14     56.46 o 
   2  14   8      280.97      263.46     41.00 o 
 -11  15   8      122.17       88.46     13.85 o 
  -9  15   8      217.22      211.14     17.81 o 
  -7  15   8      290.19      287.52     26.01 o 
  -5  15   8      544.84      527.16     31.58 o 
  -3  15   8      199.53      170.04     28.23 o 
  -1  15   8      166.00      146.51     27.56 o 
   1  15   8      379.16      288.33     39.65 o 
 -10  16   8       73.61       80.54     13.44 o 
  -8  16   8      264.61      252.15     19.21 o 
  -6  16   8      307.42      285.29     20.08 o 
  -4  16   8       57.71       63.85     19.49 o 
  -2  16   8       18.83        8.06     15.46 o 
   0  16   8      159.94      200.28     32.93 o 
   2  16   8       57.18       62.50     26.21 o 
 -11  17   8       41.76       45.61     11.87 o 
  -9  17   8      150.98      143.64     15.72 o 
  -7  17   8      218.56      198.05     17.24 o 
  -5  17   8      167.83      166.00     28.90 o 
  -3  17   8      101.59       90.73     22.85 o 
  -1  17   8       36.91       41.67     18.82 o 
   1  17   8       63.48      108.87     27.55 o 
 -10  18   8       14.65       10.65     11.38 o 
  -8  18   8      199.70      185.16     19.94 o 
  -6  18   8      310.79      358.95     26.22 o 
  -4  18   8      747.01      864.38     59.15 o 
  -2  18   8      286.08      257.41     35.62 o 
   0  18   8      256.59      239.26     36.29 o 
  -9  19   8      474.13      486.02     31.13 o 
  -7  19   8      657.37      688.13     45.03 o 
  -5  19   8      974.73     1081.53     69.23 o 
  -3  19   8      500.47      571.97     46.38 o 
  -1  19   8      110.68      116.27     26.88 o 
   1  19   8      429.65      370.33     44.36 o 
  -8  20   8      295.12      398.84     28.88 o 
  -6  20   8      478.26      416.39     28.27 o 
  -4  20   8      633.11      645.25     51.08 o 
  -2  20   8      224.63      223.80     34.28 o 
   0  20   8      352.94      344.11     41.67 o 
  -9  21   8      283.70      321.74     27.25 o 
  -7  21   8      169.94      201.99     25.54 o 
  -5  21   8      243.25      207.00     30.92 o 
  -3  21   8       25.57       30.91     18.82 o 
  -1  21   8      171.41      272.19     36.96 o 
  -8  22   8       26.43       10.58     11.38 o 
  -6  22   8      175.48      156.27     23.52 o 
  -4  22   8      223.77      250.01     32.93 o 
  -2  22   8       55.34       43.68     20.16 o 
  -7  23   8       24.01       14.36     11.64 o 
  -5  23   8       65.61       60.36     14.71 o 
  -3  23   8        9.90       40.32     20.16 o 
  -6  24   8      374.06      410.37     34.95 o 
  -4  24   8      160.25      202.97     30.24 o 
 -11   1   9      127.00      132.89     24.53 o 
  -9   1   9        0.87        6.88     14.79 o 
  -7   1   9      704.97      745.39     41.58 o 
  -5   1   9     1881.57     1955.06     74.16 o 
  -3   1   9      535.71      562.38     33.27 o 
  -1   1   9      142.97      175.78     21.86 o 
   1   1   9        3.45       -0.07     13.28 o 
 -12   2   9      474.88      536.01     36.35 o 
 -10   2   9      543.71      496.38     36.97 o 
  -8   2   9      810.25      852.80     59.49 o 
  -6   2   9      607.26      620.79     35.62 o 
  -4   2   9      628.51      575.01     35.41 o 
  -2   2   9       56.40       54.47     15.44 o 
   0   2   9       86.33       86.42     18.52 o 
   2   2   9      344.50      354.01     51.42 o 
 -11   3   9      347.98      326.71     31.13 o 
  -9   3   9      876.57      959.79     47.52 o 
  -7   3   9     2034.95     2057.76     77.23 o 
  -5   3   9      488.16      475.98     38.31 o 
  -3   3   9      505.25      517.58     44.02 o 
  -1   3   9     1027.00     1026.71     48.93 o 
   1   3   9       68.82       75.09     17.56 o 
 -12   4   9       78.27      115.14     21.11 o 
 -10   4   9      398.74      365.59     31.10 o 
  -8   4   9      451.48      515.01     48.06 o 
  -6   4   9     1318.92     1307.37     58.22 o 
  -4   4   9      518.71      519.11     32.78 o 
  -2   4   9      508.11      465.14     32.31 o 
   0   4   9     1452.97     1476.77     63.70 o 
   2   4   9      674.91      719.99     41.82 o 
 -11   5   9       50.27       76.63     18.77 o 
  -9   5   9      490.89      484.99     33.65 o 
  -7   5   9      278.14      289.48     27.56 o 
  -5   5   9      403.14      406.32     29.56 o 
  -3   5   9      113.57      110.04     18.73 o 
  -1   5   9     1138.72     1108.37     52.75 o 
   1   5   9      131.74      113.44     21.32 o 
 -12   6   9       15.85       19.81     14.96 o 
 -10   6   9      129.55      105.33     18.82 o 
  -8   6   9      177.91      168.98     25.20 o 
  -6   6   9       64.12       48.61     14.96 o 
  -4   6   9      227.17      212.98     22.80 o 
  -2   6   9      481.00      464.19     31.83 o 
   0   6   9       53.00       55.26     16.14 o 
   2   6   9      130.17      169.68     24.95 o 
 -11   7   9       41.40       32.26     15.21 o 
  -9   7   9      128.52      169.11     21.91 o 
  -7   7   9      322.72      317.35     38.98 o 
  -5   7   9     1012.74      950.89     46.34 o 
  -3   7   9      141.14      165.66     21.11 o 
  -1   7   9       82.88       83.79     18.46 o 
   1   7   9      102.76       85.85     18.25 o 
 -12   8   9      120.80      121.30     22.18 o 
 -10   8   9      253.56      286.65     27.93 o 
  -8   8   9      124.28      142.62     14.04 o 
  -6   8   9      737.31      694.77     40.11 o 
  -4   8   9       34.47       24.09     12.59 o 
  -2   8   9      285.91      321.82     28.13 o 
   0   8   9      254.72      234.53     39.99 o 
 -11   9   9      201.55      260.22     28.13 o 
  -9   9   9      461.67      508.57     34.39 o 
  -7   9   9      664.45      647.30     37.73 o 
  -5   9   9      937.21      985.46     47.03 o 
  -3   9   9     1003.05     1050.01     61.17 o 
  -1   9   9     1368.15     1386.79     60.06 o 
   1   9   9      353.72      347.47     46.37 o 
 -10  10   9      273.44      268.12     27.45 o 
  -8  10   9      505.38      551.16     26.11 o 
  -6  10   9      244.02      256.82     24.71 o 
  -4  10   9      437.65      394.95     30.42 o 
  -2  10   9      614.87      592.34     37.51 o 
   0  10   9      393.14      308.49     43.69 o 
 -11  11   9       16.42       13.19     13.76 o 
  -9  11   9       44.15       30.81     13.49 o 
  -7  11   9      365.47      406.44     22.44 o 
  -5  11   9      151.46      168.92     21.39 o 
  -3  11   9     1179.68     1290.07     56.31 o 
  -1  11   9      788.96      808.59     63.85 o 
   1  11   9      167.35      162.64     33.60 o 
 -10  12   9      247.14      228.19     34.28 o 
  -8  12   9      394.84      385.66     29.59 o 
  -6  12   9      249.01      238.97     24.47 o 
  -4  12   9      139.48      112.84     18.04 o 
  -2  12   9      240.31      296.39     41.67 o 
   0  12   9      319.21      278.25     41.67 o 
 -11  13   9       60.11       25.58     14.16 o 
  -9  13   9      495.11      505.85     25.80 o 
  -7  13   9       80.65      131.40     21.15 o 
  -5  13   9       53.74       70.39     19.15 o 
  -3  13   9      110.45      109.55     25.54 o 
  -1  13   9      211.21      199.61     34.28 o 
 -10  14   9      253.88      295.25     28.73 o 
  -8  14   9       44.89       47.13     11.34 o 
  -6  14   9       12.60       23.77     12.33 o 
  -4  14   9      362.09      361.59     41.67 o 
  -2  14   9      148.32      174.74     32.26 o 
   0  14   9      229.28      213.05     35.62 o 
  -9  15   9       71.43       79.97     13.67 o 
  -7  15   9      184.32      207.96     18.23 o 
  -5  15   9      760.18      816.66     59.82 o 
  -3  15   9      632.53      695.65     53.77 o 
  -1  15   9      374.86      420.73     48.39 o 
 -10  16   9      230.70      240.92     28.56 o 
  -8  16   9      357.50      416.06     24.65 o 
  -6  16   9      510.37      537.69     48.39 o 
  -4  16   9      426.78      557.17     48.39 o 
  -2  16   9      460.08      479.88     49.06 o 
  -9  17   9       61.15       44.04     13.96 o 
  -7  17   9      510.30      474.48     31.06 o 
  -5  17   9      492.14      548.44     49.06 o 
  -3  17   9      138.23      158.61     30.92 o 
  -1  17   9       72.80       59.81     23.52 o 
  -8  18   9      215.10      213.20     35.28 o 
  -6  18   9       64.39       56.45     22.18 o 
  -4  18   9      299.58      259.43     38.31 o 
  -2  18   9       95.61       96.11     27.55 o 
  -7  19   9       12.98        9.30     11.29 o 
  -5  19   9       89.92       65.86     24.87 o 
  -3  19   9       11.74        2.02     16.80 o 
  -6  20   9      150.94      132.13     19.24 o 
  -4  20   9       63.14       88.04     25.54 o 
  -5  21   9      291.32      308.49     40.33 o 
 -10   0  10      253.46      227.84     38.31 o 
  -8   0  10      936.07     1018.33     73.27 o 
  -6   0  10     1438.26     1487.64     89.41 o 
  -4   0  10      152.59      200.95     34.95 o 
  -2   0  10     2642.05     2634.99    139.18 o 
 -11   1  10      277.99      297.58     41.33 o 
  -9   1  10      334.15      350.29     32.32 o 
  -7   1  10       91.40       96.45     20.19 o 
  -5   1  10      159.27      161.97     22.34 o 
  -3   1  10      444.83      367.00     32.32 o 
  -1   1  10      848.70      970.81     53.44 o 
 -10   2  10      142.56      146.03     22.96 o 
  -8   2  10      210.51      245.88     54.77 o 
  -6   2  10       72.81       69.92     17.58 o 
  -4   2  10       70.86       55.07     17.09 o 
  -2   2  10      146.49      185.12     25.39 o 
 -11   3  10       19.16        4.43     13.76 o 
  -9   3  10       42.35       48.58     17.81 o 
  -7   3  10      208.84      220.12     25.65 o 
  -5   3  10      131.46      155.43     22.00 o 
  -3   3  10      206.27      189.91     24.31 o 
  -1   3  10       15.09       13.40     14.37 o 
 -10   4  10      114.42      138.61     23.16 o 
  -8   4  10        1.88      -10.47     18.15 o 
  -6   4  10      140.16      140.39     21.59 o 
  -4   4  10      143.15      127.07     20.85 o 
  -2   4  10      223.44      289.98     54.77 o 
  -9   5  10      697.56      726.17     43.24 o 
  -7   5  10      414.48      459.23     50.41 o 
  -5   5  10      204.12      163.43     23.27 o 
  -3   5  10      355.18      355.52     31.60 o 
  -1   5  10      464.75      532.96     37.30 o 
 -10   6  10      103.20      125.67     21.86 o 
  -8   6  10      114.24      119.25     20.95 o 
  -6   6  10      124.04      119.37     20.19 o 
  -4   6  10      395.71      409.03     33.23 o 
  -2   6  10      699.70      759.31     42.52 o 
  -9   7  10      323.55      366.99     31.80 o 
  -7   7  10      430.33      504.24     37.25 o 
  -5   7  10      261.06      309.95     28.75 o 
  -3   7  10      691.90      674.51     41.11 o 
  -1   7  10      768.54      834.49     47.41 o 
 -10   8  10       89.15       95.91     19.89 o 
  -8   8  10      222.53      244.72     29.91 o 
  -6   8  10       20.45       23.86     14.26 o 
  -4   8  10      148.65      155.87     32.60 o 
  -2   8  10      897.37      919.13     48.24 o 
  -9   9  10       18.42       12.01     14.83 o 
  -7   9  10       57.67       45.39     26.21 o 
  -5   9  10       27.66       31.05     14.01 o 
  -3   9  10      107.60       96.24     20.19 o 
 -10  10  10       39.07       21.44     15.12 o 
  -8  10  10       34.52       19.15     14.73 o 
  -6  10  10      141.61      106.18     18.99 o 
  -4  10  10        7.87       20.11     14.49 o 
  -2  10  10       26.45       51.75     25.54 o 
  -9  11  10      180.88      188.25     24.44 o 
  -7  11  10      202.66      220.14     24.66 o 
  -5  11  10      132.60      131.04     20.67 o 
  -3  11  10      157.97      154.58     32.93 o 
  -8  12  10      150.10      155.58     37.30 o 
  -6  12  10      209.19      216.58     24.86 o 
  -4  12  10      491.10      490.64     47.72 o 
  -2  12  10      402.80      385.11     47.05 o 
  -7  13  10      322.37      339.42     30.65 o 
  -5  13  10      237.20      262.11     38.98 o 
  -3  13  10      504.69      488.62     54.44 o 
  -8  14  10       68.04       71.27     18.53 o 
  -6  14  10      102.44      121.64     30.92 o 
  -4  14  10      318.96      391.16     47.05 o 
  -7  15  10      173.76      132.26     19.24 o 
  -5  15  10      138.44      119.63     30.92 o 
  -7   1  11       46.76       26.45     23.19 o 
  -5   1  11      166.56      174.32     24.87 o 
  -8   2  11      312.41      352.93     33.48 o 
  -6   2  11       87.78      112.27     21.72 o 
  -7   3  11       63.82       67.54     19.14 o 
  -5   3  11      233.04      275.24     29.42 o 
  -6   4  11      259.08      288.05     31.10 o 
  -7   5  11      374.96      420.66     36.58 o 
                                                 
